# Supplementary material for: Optimizing Clinical Trial Eligibility Design Using Natural Language Processing Models and Real-World Data: Algorithm Development and Validation
Source: JMIR AI. 2024 Jul 29;3:e50800. doi: 10.2196/50800 (PMC11319878; doi:10.2196/50800)
Supplement: Multimedia Appendix 4 [file ai_v3i1e50800_app4.xlsx]

## Sheet: Sheet1
			NCT03158129	NCT03158129	NCT03110978	NCT03110978	NCT02847728	NCT02847728	NCT02869789	NCT02869789	NCT01947608	NCT01947608	NCT02642939	NCT02642939	NCT01928576	NCT01928576	NCT02323126	NCT02323126	NCT02654587	NCT02654587	NCT02864251	NCT02864251	NCT02904954	NCT02904954	NCT02927301	NCT02927301	NCT02954991	NCT02954991	NCT02983578	NCT02983578	NCT03001882	NCT03001882	NCT03004183	NCT03004183	NCT03014648	NCT03014648	NCT03048500	NCT03048500	NCT03083808	NCT03083808	NCT03178552	NCT03178552	NCT03184571	NCT03184571	NCT03207867	NCT03207867	NCT03215706	NCT03215706	NCT03217071
			idx_1	idx_1	idx_2	idx_2	idx_3	idx_3	idx_4	idx_4	idx_5	idx_5	idx_6	idx_6	idx_7	idx_7	idx_8	idx_8	idx_9	idx_9	idx_10	idx_10	idx_11	idx_11	idx_12	idx_12	idx_13	idx_13	idx_14	idx_14	idx_15	idx_15	idx_16	idx_16	idx_17	idx_17	idx_18	idx_18	idx_19	idx_19	idx_20	idx_20	idx_21	idx_21	idx_22	idx_22	idx_23	idx_23	idx_24
attribute_group	attribute_name	value	inclusion	exclusion	inclusion	exclusion	inclusion	exclusion	inclusion	exclusion	inclusion	exclusion	inclusion	exclusion	inclusion	exclusion	inclusion	exclusion	inclusion	exclusion	inclusion	exclusion	inclusion	exclusion	inclusion	exclusion	inclusion	exclusion	inclusion	exclusion	inclusion	exclusion	inclusion	exclusion	inclusion	exclusion	inclusion	exclusion	inclusion	exclusion	inclusion	exclusion	inclusion	exclusion	inclusion	exclusion	inclusion	exclusion	inclusion
histology	non-small cell lung cancer	yes	yes		yes		yes		yes		yes		yes		yes		yes		yes		yes		yes		yes		yes		yes		yes		yes		yes		yes		yes		yes		yes		yes		yes		yes
histology	non-small cell lung cancer	squamous non-small cell lung cancer
histology	non-small cell lung cancer	non-squamous non-small cell lung cancer
histology	small cell lung cancer	yes
age	min_age	>=12
age	min_age	>=18	yes		yes		yes		yes		yes		yes		yes		yes		yes		yes		yes		yes		yes		yes		yes		yes		yes		yes		yes		yes		yes		yes		yes		yes
age	min_age	>=20
age	max_age	<=70
ecog	ecog	0	yes		yes				yes		yes		yes		yes		yes		yes		yes		yes		yes		yes		yes		yes		yes		yes		yes		yes		yes		yes				yes		yes
ecog	ecog	1	yes		yes				yes		yes		yes		yes		yes		yes		yes		yes		yes		yes		yes		yes		yes		yes		yes		yes		yes		yes				yes		yes
ecog	ecog	2			yes				yes		yes		yes				yes																				yes				yes
ecog	ecog	3									yes		yes
ecog	ecog	4
ecog	ecog	5
ecog	ecog	NA
karnofsky	karnofsky	100
karnofsky	karnofsky	90
karnofsky	karnofsky	80
karnofsky	karnofsky	70
karnofsky	karnofsky	60
karnofsky	karnofsky	50
karnofsky	karnofsky	40
karnofsky	karnofsky	30
karnofsky	karnofsky	20
karnofsky	karnofsky	10
karnofsky	karnofsky	0
karnofsky	karnofsky	NA
stage	stage	0
stage	stage	I	yes		yes																																												yes
stage	stage	IA
stage	stage	IB																					yes		yes
stage	stage	II	yes																				yes		yes																								yes
stage	stage	IIA			yes
stage	stage	IIB
stage	stage	III													yes												yes										yes
stage	stage	IIIA	yes																				yes		yes		yes																						yes
stage	stage	IIIB									yes		yes				yes		yes						yes		yes		yes				yes		yes						yes				yes
stage	stage	IIIC									yes		yes				yes		yes								yes		yes				yes		yes						yes				yes
stage	stage	IV					yes		yes		yes		yes		yes		yes		yes		yes						yes		yes		yes		yes		yes		yes		yes		yes		yes		yes		yes
stage	stage	IVA					yes																				yes
stage	stage	IVB					yes				yes																yes
stage	stage	limited stage
stage	stage	extensive stage
stage	stage	NA
clinical_status	recurrence	yes			yes				yes				yes				yes				yes										yes				yes												yes
clinical_status	metastases	yes				yes					yes				yes		yes		yes		yes						yes						yes		yes		yes				yes		yes		yes
clinical_status	resected/resectable	yes																																					yes			yes
lab	Adequate organ function (<=2.5x AST, ALT (<=5x liver met case), <=1.5x total bilirubin (<=3x GS case), creatinine, >=1,000 ANC, >=75,000 platelets, >=8 hemoglobin,>1.5x INR)	yes			yes				yes		yes		yes		yes				yes		yes		yes				yes		yes				yes		yes		yes		yes		yes		yes						yes
lab	AST	<=1x ULN
lab	AST	<=1.5x ULN																	yes
lab	AST	<=2x ULN
lab	AST	<=2.5x ULN													yes								yes				yes		yes				yes				yes		yes		yes		yes						yes
lab	AST	<=3x ULN			yes				yes		yes		yes				yes				yes										yes				yes
lab	AST	<=5x ULN, liver met case									yes								yes										yes				yes		yes		yes						yes
lab	AST	NA
lab	ALT	<=1x ULN
lab	ALT	<=1.5x ULN																	yes
lab	ALT	<=2x ULN
lab	ALT	<=2.5x ULN													yes								yes				yes		yes				yes				yes		yes		yes		yes						yes
lab	ALT	<=3x ULN			yes				yes		yes		yes				yes				yes										yes				yes
lab	ALT	<=5x ULN, liver met case									yes								yes										yes				yes		yes		yes						yes
lab	ALT	NA
lab	Total bilirubin	<=1x ULN																															yes
lab	Total bilirubin	<=1.5x ULN	yes		yes				yes		yes		yes		yes		yes		yes		yes		yes				yes		yes		yes				yes				yes		yes		yes						yes
lab	Total bilirubin	<=2x ULN
lab	Total bilirubin	<=2.5x ULN
lab	Total bilirubin	<=3x ULN, GS case	yes		yes				yes																				yes		yes		yes
lab	Total bilirubin	NA
lab	Direct bilirubin	<=1x ULN, in case total bilirubin is >1.5x
lab	Direct bilirubin	<1.5x ULN, in case total bilirubin is >1.5x									yes
lab	Direct bilirubin	NA
lab	Serum Creatinine	<=1x ULN											yes																yes
lab	Serum Creatinine	<=1.5x ULN	yes						yes						yes		yes				yes						yes				yes				yes		yes		yes		yes		yes						yes
lab	Serum Creatinine	<=2x ULN			yes																												yes
lab	Serum Creatinine	NA
lab	CrCL	>=30			yes						yes				yes
lab	CrCL	>=40							yes														yes								yes
lab	CrCL	>=45																	yes
lab	CrCL	>=50	yes																		yes														yes
lab	CrCL	>=60																											yes														yes						yes
lab	CrCL	NA
lab	Platelets	>=50,000
lab	Platelets	>=75000									yes
lab	Platelets	>=100,000	yes		yes				yes				yes		yes		yes		yes		yes		yes				yes		yes		yes		yes		yes				yes		yes		yes						yes
lab	Platelets	NA
lab	ANC	>=750
lab	ANC	>=1000																																			yes
lab	ANC	>=1500	yes		yes				yes		yes		yes		yes		yes		yes		yes		yes				yes		yes		yes		yes		yes				yes		yes		yes						yes
lab	ANC	NA
lab	Hemoglobin	>=8	yes								yes																						yes
lab	Hemoglobin	>=8.5
lab	Hemoglobin	>=9			yes				yes				yes		yes		yes		yes		yes		yes				yes		yes		yes				yes				yes		yes		yes						yes
lab	Hemoglobin	>=10
lab	Hemoglobin	NA
Biomarker	EGFR	yes								yes				yes		yes				yes	yes											yes		yes						yes								yes
Biomarker	EGFR	exon19 deletion																			yes																											yes
Biomarker	EGFR	L858R																			yes																											yes
Biomarker	EGFR	T790M															yes					yes
Biomarker	EGFR	amplification
Biomarker	EGFR	exon20 insertion
Biomarker	ALK fusion	yes								yes	yes			yes		yes				yes		yes										yes		yes						yes	yes							yes
Biomarker	ALK fusion	ALK-EML4
Biomarker	ALK fusion	NA
Biomarker	c-MET alteration	any															yes
Biomarker	c-MET alteration	NA
Biomarker	ROS1 fusion	yes																																						yes	yes
Biomarker	NRG1 fusion	yes
Biomarker	RET fusion	yes																																							yes
Biomarker	FGF/FGFR alteration	any
Biomarker	BRAF	yes
Biomarker	BRAF	V600
Biomarker	NTRK	any
Biomarker	KRAS	yes
Biomarker	KRAS	G12C
Biomarker	KRAS	NA
Biomarker	HER2	yes
Biomarker	EGFR3	yes
Biomarker	TP53	yes
Biomarker	NF1 LOF	yes
Biomarker	SMO	yes
Biomarker	BRCA	any
Biomarker	PTCH-1	yes
Biomarker	RAD51	any
Biomarker	ALKATI(ALK-alternative transcription initiation transcript)	yes
Biomarker	FANCA	yes
Biomarker	PD-L1 Positive	yes							yes
Biomarker	PD-L1 Positive	>=1%
Biomarker	PD-L1 Positive	>=50%
Biomarker	PD-L1 Positive	NA
Biomarker	GEP score	yes
Biomarker	GEP score	NA
Biomarker	MSI-H	yes
Biomarker	MSI-H	NA
Biomarker	DLL3 high	yes
Biomarker	DLL3 high	NA
Biomarker	WT1 expression	yes
Biomarker	WT1 expression	NA
Biomarker	TMB level	> 10 mut/Mb or high
Biomarker	TMB level	NA
Biomarker	loss of ATM protein	yes
Biomarker	loss of ATM protein	NA
Biomarker	Somatostatin receptor 2 positive	yes
Biomarker	NY-ESO-1 positive	yes
Biomarker	p53 expression	>=50%
Biomarker	mesothelin expression	>=50%
treatment	neoadjuvant	yes
line of therapy		0	yes						yes						yes		yes						yes					yes		yes	yes		yes					yes			yes					yes	yes		yes
line of therapy		1									yes				yes		yes		yes														yes										yes
line of therapy		2											yes		yes				yes																				yes				yes
line of therapy		3											yes						yes
line of therapy		>=4
chemotherapy		yes								yes																								yes					yes
chemotherapy		platinum-based													yes		yes		yes								yes																yes		yes
chemotherapy		cisplatin-based
chemotherapy		carboplatin-based
chemotherapy		docetaxel
immuotherapy		yes																	yes			yes				yes	yes					yes		yes												yes
immuotherapy	PD-1 ab	yes		yes		yes		yes		yes																									yes				yes
immuotherapy	PD-1 ab	Pembrolizumab																																	yes
immuotherapy	PD-1 ab	Nivolumab						yes																											yes
immuotherapy	PD-L1/L2 ab	yes		yes		yes		yes																															yes
immuotherapy	PD-L1/L2 ab	Atezolizumab
immuotherapy	PD-L1/L2 ab	Avelumab
immuotherapy	PD-L1/L2 ab	Durvalumab
immuotherapy	CTLA-4	yes		yes		yes		yes
immuotherapy	CTLA-4	Ipilimumab						yes
immuotherapy	IL related	yes
immuotherapy	other	yes
immuotherapy		NA
Targeted therapy		yes
Targeted therapy	EGFR inhibitor	yes								yes											yes
Targeted therapy	EGFR inhibitor	Afatinib																			yes
Targeted therapy	EGFR inhibitor	Gefitinib																			yes
Targeted therapy	EGFR inhibitor	Erlotinib																			yes
Targeted therapy	EGFR inhibitor	Osimertinib																			yes
Targeted therapy	EGFR inhibitor	Cetuximab
Targeted therapy	ALK inhibitor	yes								yes	yes
Targeted therapy	ALK inhibitor	Crizotinib
Targeted therapy	ALK inhibitor	Alectinib
Targeted therapy	ALK inhibitor	Ceritinib
Targeted therapy	c-MET inhibitor	yes																yes
Targeted therapy	RET inhibitor	yes
Targeted therapy	RET inhibitor	Carbozantinib
Targeted therapy	PARP inhibitor	yes
Targeted therapy	PARP inhibitor	Olaparib
Targeted therapy	VEGF/R inhibitor	yes
Targeted therapy	ROS1 inhibitor	yes
Targeted therapy	BRAF inhibitor	yes
Targeted therapy	BRAF inhibitor	vemurafenib
Targeted therapy	RAF inhibitor	yes
Targeted therapy	RAF inhibitor	sorafenib
Targeted therapy	MEK inhibitor	yes
Targeted therapy	MEK inhibitor	cobimetinib
CNS Disease	Brain met	yes								yes		yes				yes		yes				yes						yes		yes						yes				yes		yes		yes
CNS Disease	Brain met	Active								yes		yes				yes		yes				yes						yes		yes		yes				yes				yes		yes		yes				yes
CNS Disease	Leptomeningeal	yes														yes																								yes
CNS Disease	Carcinomatous meningitis	yes								yes						yes						yes																		yes
CNS Disease	Spinal cord compression	yes
Autoimmune disease	Autoimmune disease	yes		yes		yes				yes						yes		yes		yes		yes		yes		yes		yes		yes		yes				yes		yes		yes				yes
Immunodeficiency/HIV infection	Immunodeficiency/HIV infection	yes		yes		yes								yes		yes		yes		yes		yes		yes						yes		yes		yes		yes		yes		yes		yes		yes
Other malignancy	Other malignancy	yes		yes		yes		yes		yes		yes		yes						yes		yes		yes						yes				yes		yes		yes		yes		yes		yes		yes
Cardiovascular disease	Congestive heart failure	yes								yes		yes		yes		yes		yes						yes				yes		yes				yes		yes		yes				yes		yes		yes
Interstitial lung disease	Interstitial lung disease	yes								yes		yes		yes		yes		yes		yes				yes						yes				yes		yes		yes						yes		yes
Organ/bm transplantation	organ/bm transplantation	yes												yes																yes						yes
Liver disease	Infectious disease, HCV, HBV	yes		yes		yes										yes		yes		yes				yes						yes				yes		yes		yes		yes				yes
Disease	(non-infectious) Pneumonitis	yes																						yes										yes		yes				yes				yes
[truncated: 243 more columns]
