# Supplementary material for: Optimizing Clinical Trial Eligibility Design Using Natural Language Processing Models and Real-World Data: Algorithm Development and Validation
Source: JMIR AI. 2024 Jul 29;3:e50800. doi: 10.2196/50800 (PMC11319878; doi:10.2196/50800)
Supplement: Multimedia Appendix 5 [file ai_v3i1e50800_app5.xlsx]

## Sheet: Sheet1
				value	NCT01494662	M	NCT01494662	NCT04224272	M	NCT04224272	NCT04214288	M	NCT04214288	NCT04191499	M	NCT04191499	NCT04191382	M	NCT04191382	NCT04191135	M	NCT04191135	NCT04177108	M	NCT04177108	NCT04172597	M	NCT04172597	NCT04109066	M	NCT04109066	NCT04075604	M	NCT04075604	NCT04060862	M	NCT04060862	NCT04059484	M	NCT04059484	NCT04024800	M	NCT04024800	NCT04024436	M	NCT04024436	NCT03997123	M	NCT03997123
					1		1	2		2	3		3	4		4	5		5	6		6	7		7	8		8	9		9	10		10	11		11	12		12	13		13	14		14	15		15
					Inclusion		Exclusion	Inclusion		Exclusion	Inclusion		Exclusion	Inclusion		Exclusion	Inclusion		Exclusion	Inclusion		Exclusion	Inclusion		Exclusion	Inclusion		Exclusion	Inclusion		Exclusion	Inclusion		Exclusion	Inclusion		Exclusion	Inclusion		Exclusion	Inclusion		Exclusion	Inclusion		Exclusion	Inclusion		Exclusion
Demographic	Age			Min	18			18			18			18			18			18			18			18			18			18			18			18			18			18			18
Demographic				Max																																											130
Demographic	Gender	Female		yes	yes			yes			yes			yes			yes			yes			yes			yes			yes			yes			yes			yes			yes			yes			yes
Demographic		Male		yes	yes			yes						yes						yes			yes			yes			yes			yes			yes									yes			yes
Demographic	Observation	Post-menopausal		yes													yes
Demographic		Post-menopausal		yes							yes						yes															yes	Y
Vital	Vital	ECOG		Min				0			0			0			0			0			0			0			0			0			0			0			0			0			0
Vital				Max				1			1			1			1			1			1			1			1			1			1			1			1			1			1
Vital		KS		Min
Vital				Max
Lab_test	Lab test	Adequate organ function (<=2.5x AST, ALT (<=5x liver met case), <=1.5x total bilirubin (<=3x GS case), creatinine, >=1,000 ANC, >=75,000 platelets, >=8 hemoglobin,>1.5x INR)		yes	yes			yes			yes			yes			yes			yes			yes			yes			yes			yes			yes			yes			yes			yes			yes
Stage	Stage	Stage IA (T1, N0, M0)		yes
Stage	Stage	Stage IB (T 0-1, N1mi, M0)		yes																									yes
Stage	Stage	Stage IIA (T 0-2, N1-0), M0)		yes													yes												yes
Stage	Stage	Stage IIB (T 2-3, N1-0, M0)		yes													yes												yes
Stage	Stage	Stage IIIA (T 0-3, N2-1, M0)		yes	yes			yes			yes			yes			yes			yes			yes						yes			yes			yes			yes			yes			yes			yes
Stage	Stage	Stage IIIB (T4, N0-2, M0)		yes	yes			yes			yes			yes						yes			yes						yes			yes			yes			yes			yes			yes			yes
Stage	Stage	Stage IIIC (any T, N3, M0)		yes	yes			yes			yes			yes						yes			yes									yes			yes			yes			yes			yes			yes
Stage	Stage	Stage IV (any T, any N, M1))		yes	yes			yes			yes			yes					yes	yes			yes			yes						yes			yes			yes			yes			yes			yes
Stage	Stage	Breast tumor size (in short axis)		Min	10			10			10			10			10			10			10			10						20			10			10			10						10
LOT	LOT	Line of therapy		Min																						1									1			2						2
				Max										0	Y				0				0	M					0	M		0									1			5			0
Indication	Indication	Breat cancer	bca.or	yes				yes			yes			yes			yes			yes			yes			yes			yes			yes			yes			yes			yes			yes			yes
	clinical_status	Refractory	bca.or	yes				yes			yes			yes												yes									yes			yes
	clinical_status	Remission	bca.or	yes
	clinical_status	Relapsed	bca.or	yes				yes			yes															yes									yes									yes			yes
	clinical_status	DCIS (ductal carcinoma in situ)	bca.or	yes
	clinical_status	ER status	st.or/hr.and	positve or negative				positive			positive			positive			positive			negativ e			negativ e						positive			positive			positive			positive			negative			positive			negative
	clinical_status	PR status	st.or/hr.and	positve or negative				positive			positive			positive						negativ e			negativ e												positive						negative			positive			negative
	clinical_status	HER2 status	st.or/hr.and	positve (ICH3+) Low (IHC1/2 and ISH-+) or negative	positive			positive			negativ e			negativ e			negativ e			negativ e			negativ e									negative			negative			negative			negative			negative			negative
	clinical_status	Triple negative	st.or	yes																																								yes
	clinical_status	Metaplastic breast cancer (mesenchymal+epithelial)		yes											Y	yes
	clinical_status	Inflammatory breast cancer		yes
	clinical_status	Lobular breast cancer		yes
	clinical_status	Bilateral invasive breast cancer		yes
Biomarkers	Biomarker	BRCA 1 or 2 mutation	mut.or	yes																				Y	yes
	Biomarker	RAD51 C or D mutation	mut.or	yes
	Biomarker	PALB2 mutation	mut.or	yes
	Biomarker	ESR1 mutation	mut.or	yes
	Biomarker	FGFR 1 or 2 amplification	mut.or	yes																																								yes	Y
	Biomarker	EGFR mutation	mut.or	yes
	Biomarker	HER2 activating mutation	mut.or	yes																						yes	Y
	Biomarker	HER2 mutation resistant to inhibitor (T798M or T798I)	mut.or	yes																							Y	yes
	Biomarker	PIK3CA or AKT1 mutation	mut.or	yes										yes	Y
	Biomarker	NTRK fusion	mut.or	yes
	Biomarker	MSI-H/dMMR		yes
	Biomarker	PD-L1 expression (IHC)		Min
	Biomarker			Max
	Biomarker	Ki67 expression (IHC)		Min													15
	Biomarker	CCR5 expression (IHC)		Min
	Biomarker	EphA2 expression		yes																																											yes
	Biomarker	HER3 expression (IHC)		yes
Treatment	Hormone Therapy	Endocrine therapy		LOT_min										1	Y																							1						1	Y
Treatment	Hormone Therapy			LOT_max							1	Y																	0	Y		0	Y											3	Y
Treatment	Hormone Therapy	Aromatase inhibitor		yes
Treatment	Hormone Therapy	Anastrozole (non-steroidal)		yes
Treatment	Hormone Therapy	Letrozole (non-steroidal)		yes
Treatment	Hormone Therapy	Exemestane (steroidal)		yes
Treatment	Hormone Therapy	Selective Estrogen receptor degrader (SERD)		yes																																Y	yes
Treatment	Hormone Therapy	Fulvestrant		yes								Y	yes		Y	yes																				Y	yes
Treatment	Hormone Therapy	Elacestrant		yes
Treatment	Hormone Therapy	Selective Estrogen receptor moulator (SERM)		yes
Treatment	Hormone Therapy	Tamoxifen		yes
Treatment	Hormone Therapy	Toremifene		yes
Treatment	Hormone Therapy	Hormones (fluoxymesterone or ethinyl estradiol or megestrol acetate)		yes
Treatment	Hormone Therapy	Surgery (lumpectomy or mastectomy)		yes
Treatment	Hormone Therapy	Sentinel lymph node biopsy		yes
Treatment	Hormone Therapy	Axillary lymph node dissection		yes
Treatment	Targeted therapy	Targeted therapy		LOT_min
Treatment	Targeted therapy			LOT_max																									0	Y								1	Y
Treatment	Targeted therapy	CDK4/6 inhibitor		yes					Y	yes																							Y	yes		Y	yes
Treatment	Targeted therapy	Abemaciclib		yes
Treatment	Targeted therapy	Palbociclib		yes
Treatment	Targeted therapy	Ribociclib		yes
Treatment	Targeted therapy	PARP inhibitor		yes																	Y	yes
Treatment	Targeted therapy	Olaparib		yes																	Y	yes
Treatment	Targeted therapy	Talazoparib		yes
Treatment	Targeted therapy	PIK3CA inhibitor		yes											Y	yes																				Y	yes											Y	yes
Treatment	Targeted therapy	Alpelisib		yes
Treatment	Targeted therapy	mTOR inhibitor (e.g. sirolinus, temsirolimus, everolimus)		yes											Y	yes																				Y	yes		Y	yes								Y	yes
Treatment	Targeted therapy	Everolimus		yes
Treatment	Targeted therapy	AKT inhibitor		yes																				Y	yes											Y	yes											Y	yes
Treatment	Targeted therapy	Ipatasertib		yes
Treatment	Targeted therapy	HER2 antibody		yes
Treatment	Targeted therapy	Trastuzumab		yes				yes
Treatment	Targeted therapy	Pertuzumab		yes				yes
Treatment	Targeted therapy	Ado-trastuzumab emtansine (ADC)		yes				yes
Treatment	Targeted therapy	Trastuzumab deruxtecan (ADC)		yes
Treatment	Targeted therapy	HER2 inhibitor (e.g. Afatinib, lapatinib, neratinib)		yes				yes
Treatment	Targeted therapy	Afatinib		yes
Treatment	Targeted therapy	HER3 antibody (e.g. U3-1042)		yes
Treatment	Targeted therapy	ATR inhihibitor (e.g. Ceralasertib)		yes
Treatment	Targeted therapy	Bcl2 inhibitor (e.g. Venetoclax)		yes
Treatment	Targeted therapy	Venetoclax		yes
Treatment	Targeted therapy	EGFR inhibitor		yes
Treatment	Targeted therapy	FGFR inhibitor		yes																																									Y	yes
Treatment	Targeted therapy	Topoisomerase 1 Inhibitors (e.g.Sacituzumab Govitecan)		yes
Treatment	Targeted therapy	CCR5 antagonist (e.g.leronlimab)		yes
Treatment	Targeted therapy	CXCR4 antagonist (e.g.Balixafortide)		yes
Treatment	Chemotherapy	Chemotherapy		LOT_min							1	Y																																1	Y
Treatment	Chemotherapy			LOT_max																0	Y								0	Y								1	Y					2	Y
Treatment	Chemotherapy	Capecitabine		yes
Treatment	Chemotherapy	Eribulin (tubulin-based antimitotic )		yes
Treatment	Chemotherapy	Taxane based (e.g. paclitaxel or docetaxel)		yes
Treatment	Chemotherapy	Paclitaxel		yes
Treatment	Chemotherapy	Docetaxel		yes
Treatment	Chemotherapy	Anthracycline (e.g. doxorubicin or epirubicin)		yes
Treatment	Chemotherapy	Doxorubicin		yes
Treatment	Chemotherapy	Cisplatin		yes
Treatment	Immunotherapy	Immunotherapy		LOT_min																	Y	yes
Treatment	Immunotherapy			LOT_max																									0	Y		0	Y								0	Y
Treatment	Immunotherapy	Nivolumab		yes
Treatment	Immunotherapy	Pembrolizumab		yes
Treatment	Immunotherapy	Radiotherapy (thorax or breast area)		yes
Comorbidity	CNS/other met	CNS met (brain and meninges)		yes									yes			yes									yes			yes												yes			yes			yes
Comorbidity		CNS met brain		yes	yes																							yes															yes			yes			yes
Comorbidity		CNS met meninges		yes						yes						yes												yes															yes			yes
Comorbidity		Spinal cord compression																							yes			yes
Comorbidity		Bone met																																						yes
Procedure	Transplantation	Organ and tissue		yes																		yes																											yes
Procedure		Bone marrow		yes												yes						yes
Procedure		Stem cells		yes												yes
Procedure		Autologous donor, stem cell
Procedure		Graft-versus-host disease
Comorbidity	Infection	HIV		yes			yes			yes						yes						yes			yes																		yes
Comorbidity		HVB (acute and chronic)		yes			yes			yes						yes						yes			yes																		yes
Comorbidity		HVC (chronic)		yes			yes			yes						yes						yes			yes																		yes
Comorbidity		Tuberculosis (TB)		yes																		yes															yes
Other medication	Other medication	Long term (current) use of systemic steroids		yes												yes						yes			yes									yes									yes
Other medication	Other medication	Long term (current) use of anticoagulants/antithrombotics/antiplatelets		yes
Other medication	Other medication	Long term (current) use of non-steroids anti-inflammatories (NSAID)		yes																		yes
Other medication	Other medication	Long term (current) use of antbiotics		yes			yes									yes									yes												yes						yes						yes
Other medication	Other medication	Long term (current) use of bisphosphonates (bone damage therapy)		yes
Other medication	Other medication	Long term (current) use of aspirin (blood thinner therapy when treated with immunomodulaotrs)		yes
Other medication	Other medication	Long term (current) use of insulin		yes												yes									yes												yes												yes
Other medication	Other medication	History of systemic steroid therapy		yes																		yes
Other medication	Other medication	History of immunosupression therapy		yes												yes									yes																		yes
Comorbidity	Digestive	Intestinal malabsorption		yes									yes						yes						yes			yes												yes
Comorbidity		Postsurgical malabsorption, not elsewhere classified		yes															yes						yes			yes												yes
Comorbidity	Cardiovasicular	Congestive heart failure (CHF)		yes			yes		Y	yes		Y	yes									yes			yes			yes						yes						yes						yes			yes
Comorbidity		Unstable angina		yes			yes			yes			yes												yes																					yes			yes
Comorbidity		Uncontrolled hypertension (primary)		yes			yes			yes			yes												yes																					yes			yes
Comorbidity		Acute myocardial infarction (AMI)		yes			yes			yes			yes									yes			yes																					yes			yes
Comorbidity		iregular heart beat (arrythmia)		yes			yes			yes			yes												yes			yes						yes												yes			yes
Comorbidity		Long QT syndrome (related to QTc test)		yes						yes			yes												yes									yes												yes			yes
Comorbidity		Atrial fibrillation and flutter		yes
Comorbidity	Pulmonary	Pulmonary hypertenion		yes
Comorbidity		Interstitial lung disease (ILD)		yes						yes												yes			yes			yes									yes						yes			yes
Comorbidity		non-infectious Pneumonitis		yes						yes												yes			yes			yes									yes						yes
Comorbidity		Chronic obstructive pumonary disease (COPD) (related to FEV1<50%)		yes												yes
Comorbidity		Severe persistent asthma (related to FEV1<60%)		yes
Comorbidity	Hepatic	Hepatic failure		yes						yes																		yes
Comorbidity		Fibrosis and cirrhosis of liver		yes
Comorbidity		Other and unspecified cirrhosis of liver		yes
Comorbidity		NASH		yes
Comorbidity		Portal hypertension		yes
Comorbidity	Other malignancy	Other primary solid malignancy		yes			yes												yes			yes						yes						yes						yes			yes			yes
Comorbidity		Blood malignancy		yes			yes												yes			yes												yes						yes			yes			yes
Comorbidity	Metabolic	T1D		yes												yes									yes												yes												yes
Comorbidity		T2D		yes												yes									yes												yes												yes
Comorbidity	Immune	Ulcerative colitis		yes												yes						yes			yes									yes			yes						yes
Comorbidity		Crohn's disease		yes												yes						yes			yes									yes			yes						yes
Comorbidity		Systemic lupus erythematosus		yes												yes						yes			yes									yes									yes
Comorbidity		rheumatoid arthritis		yes												yes						yes			yes									yes									yes
Comorbidity		Systemic sclerosis		yes												yes						yes			yes									yes									yes
Comorbidity		Immunodeficiency		yes																		yes			yes																		yes
[truncated: 174 more columns]
