# Supplementary material for: Optimizing Clinical Trial Eligibility Design Using Natural Language Processing Models and Real-World Data: Algorithm Development and Validation
Source: JMIR AI. 2024 Jul 29;3:e50800. doi: 10.2196/50800 (PMC11319878; doi:10.2196/50800)
Supplement: Multimedia Appendix 6 [file ai_v3i1e50800_app6.xlsx]

## Sheet: Sheet1
				NCT03767244	NCT03767244	NCT03834493	NCT03834493	NCT03395197	NCT03395197	NCT03834506	NCT03834506	NCT04100018	NCT04100018	NCT03834519	NCT03834519	NCT01436968	NCT01436968	NCT02985957	NCT02985957	NCT03761225	NCT03761225	NCT03338790	NCT03338790	NCT04114825	NCT04114825	NCT03009981	NCT03009981	NCT03748641	NCT03748641	NCT03777982	NCT03777982	NCT03579654	NCT03579654	NCT03473925	NCT03473925	NCT04090528	NCT04090528	NCT04089553	NCT04089553	NCT03899987	NCT03899987	NCT03725761	NCT03725761	NCT03333616	NCT03333616	NCT03554317	NCT03554317	NCT02772562	NCT02772562
attribute_group	attribute_name	value	has_childattribute	Inclusion	Exclusion	Inclusion	Exclusion	Inclusion	Exclusion	Inclusion	Exclusion	Inclusion	Exclusion	Inclusion	Exclusion	Inclusion	Exclusion	Inclusion	Exclusion	Inclusion	Exclusion	Inclusion	Exclusion	Inclusion	Exclusion	Inclusion	Exclusion	Inclusion	Exclusion	Inclusion	Exclusion	Inclusion	Exclusion	Inclusion	Exclusion	Inclusion	Exclusion	Inclusion	Exclusion	Inclusion	Exclusion	Inclusion	Exclusion	Inclusion	Exclusion	Inclusion	Exclusion	Inclusion	Exclusion
				idx_1	idx_1	idx_2	idx_2	idx_3	idx_3	idx_4	idx_4	idx_5	idx_5	idx_6	idx_6	idx_7	idx_7	idx_8	idx_8	idx_9	idx_9	idx_10	idx_10	idx_11	idx_11	idx_12	idx_12	idx_13	idx_13	idx_14	idx_14	idx_15	idx_15	idx_16	idx_16	idx_17	idx_17	idx_18	idx_18	idx_19	idx_19	idx_20	idx_20	idx_21	idx_21	idx_22	idx_22	idx_23	idx_23
Demographic	Age	Min_age		18		18		18		18		18		18		18		18		18		18		18		18		18		18		18		18		18		18		18		18		18		18		21
Demographic	Age	Max_age
Histology	adenocarcinoma w/o small cell	yes		yes		yes		yes		yes		yes		yes		yes		yes		yes		yes		yes		yes		yes		yes		yes		yes		yes		yes		yes		yes			yes	yes		yes
ecog	ecog	0		yes		yes		yes		yes		yes		yes		yes		yes		yes		yes		yes		yes		yes		yes		yes		yes		yes		yes		yes		yes		yes		yes		yes
ecog	ecog	1		yes		yes		yes		yes		yes		yes		yes		yes		yes		yes		yes		yes		yes		yes		yes		yes		yes		yes		yes		yes		yes		yes		yes
ecog	ecog	2	yes													yes								yes						yes						yes								yes		yes
ecog	ecog	3
ecog	ecog	4
ecog	ecog	5	yes
ecog	ecog	NA
stage	stage	I																						yes								yes								yes
stage	stage	IA	yes
stage	stage	IB
stage	stage	II		yes												yes								yes		yes						yes								yes
stage	stage	IIA
stage	stage	IIB	yes
stage	stage	III		yes												yes								yes		yes				yes				yes						yes						yes
stage	stage	IIIA																														yes
stage	stage	IIIB																														yes																yes
stage	stage	IIIC																																														yes
stage	stage	IV				yes		yes		yes		yes		yes			yes	yes		yes		yes						yes						yes		yes		yes				yes		yes		yes
stage	stage	IVA		yes																																												yes
stage	stage	IVB	yes		yes
stage	stage	NA
clinical_status	recurrence	yes																						yes		yes
clinical_status	metastases	yes				yes		yes		yes		yes		yes			yes	yes		yes		yes			yes		yes	yes			yes		yes	yes		yes		yes			yes	yes		yes					yes
clinical_status	resected	yes																								yes					yes				yes					yes					yes
lab	Adequate organ function (<=2.5x AST, ALT (<=5x liver met case), <=1.5x total bilirubin (<=3x GS case), creatinine, >=1,000 ANC, >=75,000 platelets, >=8 hemoglobin,>1.5x INR)	yes		yes		yes
lab	AST	<=1x ULN		yes																																										yes
lab	AST	<=1.5x ULN																														yes
lab	AST	<=2x ULN
lab	AST	<=2.5x ULN				yes		yes																yes		yes				yes						yes		yes		yes				yes				yes
lab	AST	<=3x ULN																		yes																						yes
lab	AST	<=5x ULN, liver met case						yes												yes																		yes
lab	AST	NA
lab	ALT	<=1x ULN		yes																																										yes
lab	ALT	<=1.5x ULN
lab	ALT	<=2x ULN
lab	ALT	<=2.5x ULN				yes		yes																yes		yes				yes						yes		yes		yes				yes				yes
lab	ALT	<=3x ULN																		yes																						yes
lab	ALT	<=5x ULN, liver met case						yes												yes																		yes
lab	ALT	NA
lab	Total bilirubin	<=1x ULN		yes																																										yes
lab	Total bilirubin	<=1.5x ULN				yes		yes												yes				yes		yes				yes		yes				yes		yes		yes		yes		yes				yes
lab	Total bilirubin	<=2x ULN
lab	Total bilirubin	<=2.5x ULN
lab	Total bilirubin	<=3x ULN, GS case						yes												yes										yes
lab	Total bilirubin	NA
lab	Direct bilirubin	<=1x ULN																																		yes
lab	Direct bilirubin	<1.5x ULN, GS case		yes																						yes
lab	Direct bilirubin	>1.3mg/dL
lab	Serum Creatinine	<=1x ULN		yes																																				yes
lab	Serum Creatinine	<=1.5x ULN				yes																		yes												yes		yes						yes				yes
lab	Serum Creatinine	<=2x ULN	yes
lab	Serum Creatinine	NA
lab	CrCL	>=30
lab	CrCL	>=40																																										yes		yes
lab	CrCL	>=45																								yes				yes
lab	CrCL	>=50																		yes																		yes		yes
lab	CrCL	>=60
lab	CrCL	NA
lab	Platelets	>=50,000
lab	Platelets	>=75000		yes																																				yes				yes
lab	Platelets	>=100,000				yes		yes																yes		yes				yes		yes				yes		yes				yes				yes		yes
lab	Platelets	NA
lab	ANC	>=750
lab	ANC	>=1000																												yes												yes		yes		yes
lab	ANC	>=1500				yes		yes												yes				yes								yes				yes		yes		yes								yes
lab	ANC	NA
lab	Hemoglobin	>=8
lab	Hemoglobin	>=8.5
lab	Hemoglobin	>=9				yes		yes																yes		yes				yes						yes		yes		yes		yes		yes		yes		yes
lab	Hemoglobin	>=10																		yes												yes
lab	Hemoglobin	>11		yes
Lab	HemoglobinA1C	<=8.5
Lab	HemoglobinA1C	<=9
Lab	HemoglobinA1C	<=9.5
Lab	HemoglobinA1C	<=10
Lab	INR	>1.3
Lab	INR	>1.4
Lab	INR	>1.5																													yes						yes								yes
Lab	eGFR	>=30						yes																								yes
Lab	eGFR	>=50
Lab	eGFR	>=60
Lab	eGFR	>=90
Lab	ALT	>=1x ULN
Lab	AST	>20I/L
Lab	Albumin	>2.5mg/dL																																											yes
Lab	Albumin	<=1x LLN							yes												yes
Lab	Hamatocrit	<=1x ULN
Lab	Platelets	>=150,000
Lab	ALP	<=2x UNL																																										yes
Lab	PAS	<=4 mg/ml
Lab	Prolactin	<=1x ULN
Lab	Lipase	<=1x ULN																																						yes
Lab	Amylase	<=1x ULN																																						yes
Lab	FPG	100-240 mg/dL
Lab	ALT	>43IU/L (males)
lab	ALT	>28 IU/L (females)
Lab	WBC	>=2,000																																		yes								yes
Lab	WBC	>=2,500
Lab	WBC	>=3,000																																								yes
Lab	WBC	>=3,500
treatment	neoadjuvant	yes																																															yes
line of therapy		0	yes	yes																												yes
line of therapy		1	yes							yes																																yes
line of therapy		2									yes																											yes
line of therapy		3									yes
line of therapy		>=4
chemotherapy	Chemotherapy	yes	yes				yes		yes		yes		yes				yes				yes						yes																yes
chemotherapy	platinum-based	yes	yes						yes
chemotherapy	cisplatin-based	yes
chemotherapy	carboplatin-based	yes	yes
chemotherapy	docetaxel	yes	yes				yes				yes		yes	yes
immuotherapy	Immunotherapy	yes							yes		yes		yes		yes		yes																				yes		yes						yes		yes
immuotherapy	PD-1 ab	yes					yes						yes		yes				yes																		yes		yes						yes		yes
immuotherapy	Pembrolizumab	yes	yes
immuotherapy	Nivolumab	yes	yes
immuotherapy	PD-ligand ab	yes					yes						yes		yes				yes																		yes		yes						yes		yes
immuotherapy	Atezolizumab	yes
immuotherapy	Avelumab	yes
immuotherapy	Durmalumab	yes
immuotherapy	CTLA-4	yes	yes										yes		yes				yes																		yes		yes						yes		yes
immuotherapy	Ipilimumab	yes	yes
immuotherapy	IL related	yes	yes
immuotherapy	Ox-40, CD137	yes											yes		yes				yes																		yes		yes						yes		yes
immuotherapy		NA
Targeted therapy	Targeted therapy	yes							yes								yes
Targeted therapy	EGFR inhibitor	yes
Targeted therapy	Afatinib	yes	yes
Targeted therapy	Gefitinib	yes
Targeted therapy	Erlotinib	yes
Targeted therapy	Osimertinib	yes
Targeted therapy	Cetuximab	yes
Targeted therapy	ALK inhibitor	yes	yes
Targeted therapy	Crizotinib	yes
Targeted therapy	Alectinib	yes
Targeted therapy	Ceritinib	yes
Targeted therapy	c-MET inhibitor	yes
Targeted therapy	RET inhibitor	yes
Targeted therapy	Carbozantinib	yes	yes
Targeted therapy	PARP inhibitor	yes							yes						yes														yes
Targeted therapy	Olaparib	yes	yes
Targeted therapy	VEGF/R inhibitor	yes
Targeted therapy	ROS1 inhibitor	yes	yes
Targeted therapy	BRAF inhibitor	yes
Targeted therapy	vemurafenib	yes
Targeted therapy	RAF inhibitor	yes
Targeted therapy	sorafenib	yes
Targeted therapy	MEK inhibitor	yes
Targeted therapy	cobimetinib	yes
CNS Disease	Brain met	yes							yes		yes								yes										yes
CNS Disease	active Brain met	yes					yes						yes		yes						yes		yes												yes		yes		yes				yes		yes		yes
CNS Disease	Leptomeningeal	yes							yes																		yes				yes														yes		yes
CNS Disease	Carcinomatous meningitis	yes									yes				yes												yes				yes				yes		yes								yes
CNS Disease	Spinal cord compression	yes							yes																																				yes		yes
Disease	Autoimmune disease	yes					yes				yes		yes		yes		yes		yes								yes				yes		yes		yes		yes		yes		yes				yes		yes		yes
Disease	Immunodeficiency, HIV	yes			yes		yes				yes				yes		yes														yes		yes		yes		yes		yes		yes		yes		yes		yes		yes
Disease	Other malignancy	yes					yes		yes		yes		yes		yes				yes		yes		yes						yes				yes		yes		yes						yes		yes		yes		yes
Disease	congestive heart failure	yes			yes		yes		yes		yes				yes						yes										yes		yes						yes		yes		yes		yes		yes		yes
Disease	Interstitial lung disease	yes					yes				yes				yes																				yes		yes				yes				yes		yes
Disease	transplantation	yes									yes				yes																				yes						yes				yes		yes		yes
Disease	Autoimmune hepatitis	yes			yes												yes										yes																		yes		yes
Disease	HCV, HBV	yes									yes				yes												yes				yes				yes		yes		yes				yes		yes		yes		yes
Vital	systolic blood pressure	max				170																								140								140				150		160
Vital	diastolic_blood pressure	max				105																								90								90				100		100
Lab	SerumTestosteron (ng/mL)	max				49		50		49				49				49		49		49		49				50						50		49		49				49				50
Lab	Increased PSA	yes																						yes		yes
Lab	PSA (ng/mL)	min																								0.5				0.1				2		2		1				2				2		10
Lab	PSA (ng/mL)	max	yes																					10								19
Biomarker	Gleason score	min		7												7								7						8																		8
Biomarker	Gleason score	max		10												10														10																		10
Biomarker	Gleason score	primary_GS																						4
Biomarker	Gleason score	secondary_GS																						3
Surgery	Bilateral Orchiectomy																yes										yes
Therapy	Androen deprivation therapy (ATD)	yes			yes																															yes
Hormone Therapy	ADT	ongoing				yes				yes		yes						yes		yes		yes			yes			yes													yes	yes				yes
Hormone Therapy	ADT	prior			yes																				yes		yes									yes		yes
Hormone Therapy	ADT	Progressed on						yes		yes		yes		yes				yes		yes		yes												yes		yes		yes				yes				yes
Hormone Therapy	1st generation anti-androgen	yes																									yes
Hormone Therapy	bicalutamide	yes																									yes
Hormone Therapy	nilutamide	yes																									yes
Hormone Therapy	flutamide	yes																									yes
Hormone Therapy	Progressed on 2nd generation anti-androgen	yes							yes	yes		yes								yes									yes					yes				yes
Hormone Therapy	abiraterone	yes					yes			yes				yes						yes							yes		yes		yes			yes								yes
Hormone Therapy	enzalutamide	yes					yes		yes	yes				yes													yes		yes					yes								yes
Hormone Therapy	others (saviteronel, darolutamide, aplautamide)	yes					yes		yes		yes				yes														yes		yes											yes
Imaging	Bone scan (bone met) and/or CT/MRI (soft tissue met)	yes				yes		yes		yes				yes				yes				yes			yes		yes	yes			yes					yes						yes							yes
medication	cyclophosphamide or mitoxantrone	yes							yes
Condition	Seizure/predispose to seizure	yes			yes		yes		yes		yes				yes												yes				yes												yes
Radio therapy	Prior radiotheapy	any			yes		yes		yes		yes				yes				yes							yes				yes
Biomarker	DNA-repar gene defects (DRD)
Chemotherapy	chemotherapy	taxane-based																											yes								yes						yes
biomarker	MSI-H	yes																															yes
biomarker	TMB level	> 10 mut/Mb or high																																			yes
vital	body weight	min_body weight																																				35
vital	body weight	max_body weight
Disease history	diabetic ketoacidosis	yes																																									yes
Hormone Therapy	bipolar androgen therapy	yes																																													yes
karnofsky	karnofsky	100
karnofsky	karnofsky	90
karnofsky	karnofsky	80
karnofsky	karnofsky	70
karnofsky	karnofsky	60
karnofsky	karnofsky	50
karnofsky	karnofsky	40
karnofsky	karnofsky	30
karnofsky	karnofsky	20
karnofsky	karnofsky	10
karnofsky	karnofsky	0
karnofsky	karnofsky	NA
Lab	SerumTestosteron (ng/mL)	min																								150
Imaging	liver or visceral organ metastasis	yes																	yes									yes
Imaging	bone metastasis	yes				yes		yes		yes				yes				yes				yes						yes			yes					yes						yes
Lab	eGFR	>= 45						yes
Lab	eGFR	>= 35
Lab	Albumin	> 3.0 g/dL																								yes				yes
Lab	Albumin	> 2.8 g/dL						yes
Lab	Serum Potasium	> or = 3.5 mmol/L						yes
Lab	INR	<= 1.5 x ULN
lab	Hemoglobin	>=9.5
Biomarker	EGFR	yes	yes
Biomarker	EGFR exon19 deletion	yes
Biomarker	EGFR L858R	yes
Biomarker	EGFR T790M	yes
Biomarker	EGFR amplification	yes
Biomarker	EGFR	NA
Biomarker	ALK fusion	yes	yes
Biomarker	ALK-EML4	yes
Biomarker	ALK fusion	NA
Biomarker	c-MET CNV	yes
Biomarker	c-MET CNV	NA
Biomarker	ROS1 fusion	yes
Biomarker	NRG1 fusion	yes
Biomarker	RET fusion	yes
Biomarker	FGF/FGFR alteration	any
Biomarker	BRAF	yes	yes
Biomarker	BRAF	V600
Biomarker	NTRK	any
Biomarker	KRAS	yes	yes
Biomarker	KRAS	G12C
Biomarker	AR splicing	any
Biomarker	HER2	yes
Biomarker	EGFR3	yes
Biomarker	TP53	yes
Biomarker	NF1 LOF	yes
Biomarker	SMO	yes
Biomarker	BRCA	any
Biomarker	PTCH-1	yes
Biomarker	RAD51	any
Disease history	Liver disease	Class B (7-9)																									yes
Disease history	Liver disease	Class C (10-15)																									yes
Histology	small cell prostate carcinoma	yes							yes						yes																						yes							yes					yes
Histology	neuroendocrine prostate carcinoma	yes																																										yes
Disease	Pneumonitis	yes													yes																														yes
[truncated: 200 more columns]
