# Supplementary material for: Optimizing Clinical Trial Eligibility Design Using Natural Language Processing Models and Real-World Data: Algorithm Development and Validation
Source: JMIR AI. 2024 Jul 29;3:e50800. doi: 10.2196/50800 (PMC11319878; doi:10.2196/50800)
Supplement: Multimedia Appendix 7 [file ai_v3i1e50800_app7.xlsx]

## Sheet: Sheet1
				value	NCT03733691	NCT03733691	NCT04176380	NCT04176380	NCT04230031	NCT04230031	NCT04151667	NCT04151667	NCT04150692	NCT04150692	NCT04140162	NCT04140162	NCT04052880	NCT04052880	NCT03782064	NCT03782064	NCT03763162	NCT03763162	NCT03756896	NCT03756896	NCT03411031	NCT03411031	NCT03361306	NCT03361306	NCT03004287	NCT03004287	NCT02943473	NCT02943473	NCT02416206	NCT02416206	NCT01746849	NCT01746849	NCT02516696	NCT02516696	NCT03942224	NCT03942224	NCT03500445	NCT03500445	NCT03376477	NCT03376477	NCT03003728	NCT03003728	NCT02916771	NCT02916771	NCT03607643
					1	1	2	2	3	3	4	4	5	5	6	6	7	7	8	8	9	9	10	10	11	11	12	12	13	13	14	14	15	15	16	16	17	17	18	18	19	19	20	20	21	21	22	22	23
					Inclusion	Exclusion	Inclusion	Exclusion	Inclusion	Exclusion	Inclusion	Exclusion	Inclusion	Exclusion	Inclusion	Exclusion	Inclusion	Exclusion	Inclusion	Exclusion	Inclusion	Exclusion	Inclusion	Exclusion	Inclusion	Exclusion	Inclusion	Exclusion	Inclusion	Exclusion	Inclusion	Exclusion	Inclusion	Exclusion	Inclusion	Exclusion	Inclusion	Exclusion	Inclusion	Exclusion	Inclusion	Exclusion	Inclusion	Exclusion	Inclusion	Exclusion	Inclusion	Exclusion	Inclusion
Demographic	Age			Min	18		18		18		65		18		18		70		18		18		18		18		18		18		18		18		18		65		18		18		18		18		18		18
				Max	100																								75				70		60										75				80
Vital	ECOG			Min	0		0		0		0		0		0		0		0		0		0		0		0		0		0								0		0		0		0		0		0
				Max	2		2		2		2		2		2		2		2		2		1		2		2		2		2								1		1		2		2		2		1
	KS			Min																													70		70		60
				Max																													100		100		100
Lab_test	Adequate organ function (<=2.5x AST, ALT (<=5x liver met case), <=1.5x total bilirubin (<=3x GS case), creatinine, >=1,000 ANC, >=75,000 platelets, >=8 hemoglobin)			yes	yes		yes		yes		yes		yes		yes		yes		yes		yes		yes		yes		yes		yes		yes		yes		yes		yes		yes		yes		yes		yes		yes		yes
	CD34+ HSC		# of cells/kg	Min																													2x10^6												2x10^6
	CD3+CD4+ T cells		# of cells/uL	Min			400
Indication	MM (active)	or		yes							yes				yes		yes												yes				yes				yes		yes		yes		yes					yes	yes
	MM not having achieved remission (refractory)	or		yes		yes	yes		yes				yes								yes				yes		yes															yes			yes
	MM in remission	or		yes	yes																		yes												yes								yes
	MM in relapsed	or		yes			yes						yes						yes		yes				yes		yes																	yes			yes
	Smoldering myeloma (non-active)	or		yes		yes				yes						yes								yes		yes		yes			yes									yes
	M protein SPEP	one or more	g/dL	Mn			0.5		0.5		0.5		0.5				1		0.5		0.5						0.5				3						0.5		1		1						3
	M protein UPEP	one or more	mg/24 hours	Min			200		200		200		200				200		200		200						200				500						200		200		200						500
	sFLC	one or more	mg/dL	Min			10		10		10		10				10		10		10						10				100						10		10		10
	lactate dehydrogenase (LDH)		U/L	Min																									360																360
			U/L	Max																																							300
	Hypercalcemia			yes		yes					yes		yes						yes		yes					yes						yes							yes									yes
	Bone marrow plasma cells (BMPCs)		%	Min																			20								10								10		10						10
			%	Max																											60																60
	Waldenström macroglobulinemia (lympholasmacytic lymphoma)			yes																																						yes
	Plasma cell leukemia			yes				yes						yes		yes				yes			yes						yes													yes
	Soliteray extramedullary plasmacytoma			yes								yes														yes										yes
	Solitary plasmacytoma			yes																						yes
	ALL in remission			yes																															yes
	AML in remission			yes																															yes
	Plasma cell dyscrasia with POEMS
	Polyneuropathy			yes		yes		yes		yes						yes		yes						yes		yes		yes												yes		yes		yes
	Organomegaly (hepatomagaly and splenomegaly)			yes		yes				yes						yes								yes		yes		yes												yes		yes		yes
	MGUS (Monoclonal gammopathy)			yes		yes				yes						yes								yes		yes		yes												yes		yes		yes
	Endocrinopathy (polygranular disfunction)			yes		yes				yes						yes								yes		yes		yes												yes		yes		yes
	Light chain (AL) amyloidosis			yes		yes		yes										yes																								yes		yes				yes
LOT	Line of therapy			min			3														1																								1
				max	1						0				1				0		3		1				1		0		0						0										0
	Front line of therapy		Proteosome inhibitors (bortezomib or carfilzomib or ixazomib)	yes			yes																																						yes
			Bortezomib-based	yes	yes
			Carfilzomib-based	yes																								yes
			Ixazomib-based	yes		yes																yes
			Immunomodulators (Lenalidomide or Cyclophosphamide or Pomalidomide or Thalidomide)	yes			yes																																						yes
			Lenalidomide	yes																					yes
			Pomalidomide	yes
			CD-38 monocloncal antibody (Daratumumab or isatuximab )	yes			yes															yes																		yes
			Daratumumab-based	yes																		yes
			Elotuzumab	yes																						yes
			Chemotherapy (bendamustine or cisplatin or doxorubicin or etoposide or melphalan)	yes								yes																																	yes
			Bendamustine	yes
			Immunotherapy (PD-1 nivolumab, pembrolizumab or PD-L1 therapy atezolizumab, avelumab, durvalumab)	yes
			CAR-T cell therapy	yes
Procedure	Organ and tissue			yes																yes
	Bone marrow			yes		yes		yes								yes							yes													yes										yes
	Stem cells			yes		yes		yes								yes							yes													yes										yes
	Autologous donor, stem cell																										yes
	Graft-versus-host disease
Infectious Disease	HIV			yes		yes		yes		yes		yes		yes		yes		yes		yes		yes		yes		yes		yes				yes		yes		yes		yes		yes		yes		yes		yes		yes
	HVB (acute and chronic)			yes		yes		yes		yes		yes		yes		yes		yes		yes		yes		yes		yes		yes		yes		yes		yes		yes		yes		yes		yes						yes
	HVC (chronic)			yes		yes		yes		yes		yes		yes		yes		yes		yes		yes		yes		yes		yes		yes		yes		yes		yes		yes		yes		yes						yes
	Tuberculosis (TB)			yes		yes
Medication	Long term (current) use of systemic steroids			yes												yes																yes												yes
	Long term (current) use of anticoagulants/antithrombotics/antiplatelets			yes
	Long term (current) use of non-steroids anti-inflammatories (NSAID)			yes
	Long term (current) use of antbiotics			yes		yes				yes		yes						yes										yes				yes				yes		yes				yes
	Long term (current) use ofbisphosphonates (bone damage therapy)			yes
	Long term (current) use of aspirin (blood thinner therapy when treated with immunomodulaotrs)			yes
	Long term (current) use of insulin			yes
	History of systemic steroid therapy			yes												yes
	History of immunosupression therapy			yes												yes				yes
Gastrointestinal	Intestinal malabsorption			yes		yes												yes		yes		yes
Cardiovasicular Disease	Congestive heart failure (CHF)			yes		yes		yes		yes		yes		yes		yes		yes		yes		yes		yes				yes						yes		yes		yes		yes		yes				yes		yes
	Unstable angina			yes		yes		yes		yes		yes		yes				yes		yes		yes		yes				yes										yes		yes		yes						yes
	Uncontrolled hypertension (primary)			yes		yes				yes		yes		yes				yes		yes		yes		yes				yes		yes								yes		yes		yes				yes		yes
	Acute myocardial infarction (AMI)		<6 months	yes																		yes		yes				yes										yes		yes		yes						yes
	iregular heart beat (arrythmia)			yes						yes								yes		yes		yes		yes				yes										yes		yes		yes						yes
	Long QT syndrome (related to QTc test)			yes																																						yes
	Atrial fibrillation and flutter			yes
Pulmonary Disease	Pulmonary hypertenion			yes
	Interstitial lung disease (ILD)			yes												yes
	non-infectious Pneumonitis			yes
	Chronic obstructive pumonary disease (COPD) (related to FEV1<50%)			yes										yes		yes						yes												yes		yes				yes		yes				yes
	Severe persistent asthma (related to FEV1<60%)			yes												yes
Hepatic Disease	Hepatic failure			yes
	Fibrosis and cirrhosis of liver			yes												yes
	Other and unspecified cirrhosis of liver			yes
	NASH			yes
	Portal hypertension			yes
Other Malignancy	Other primary malignancy		<=5 years	yes		yes				yes		yes		yes		yes		yes		yes		yes		yes				yes		yes		yes						yes		yes		yes		yes		yes		yes
CNS Disease	CNS met (brain+meninges)			yes										yes								yes		yes				yes												yes		yes						yes
	CNS met brain			yes
	CNS met meninges			yes
	Disorder of CNS, unspecified			yes				yes														yes		yes				yes												yes		yes						yes
Immune Disease	Ulcerative colitis			yes												yes				yes																								yes
	Crohn's disease			yes												yes				yes																								yes
	Systemic lupus erythematosus			yes												yes				yes																								yes
	rheumatoid arthritis			yes												yes				yes																								yes
	Systemic sclerosis			yes												yes				yes																								yes
[truncated: 119 more columns]
