# Supplementary material for: Optimizing Clinical Trial Eligibility Design Using Natural Language Processing Models and Real-World Data: Algorithm Development and Validation
Source: JMIR AI. 2024 Jul 29;3:e50800. doi: 10.2196/50800 (PMC11319878; doi:10.2196/50800)
Supplement: Multimedia Appendix 8 [file ai_v3i1e50800_app8.xlsx]

## Sheet: Sheet1
	Mandatory				value	NCT03945019	M	logic	NCT03945019	NCT02834754	M	logic	NCT02834754	NCT03808103	M	logic	NCT03808103	NCT03850509	M	logic	NCT03850509	NCT03077412	M	logic	NCT03077412	NCT02914561	M	logic	NCT02914561	NCT03759288	M	logic	NCT03759288	NCT03466411	M	logic	NCT03466411	NCT04102111	M	logic	NCT04102111	NCT03943446	M	logic	NCT03943446	NCT03926130	M	logic	NCT03926130
						1			1	2			2	3			3	4			4	5			5	6			6	7			7	8			8	9			9	10			10	11			11
						Inclusion			Exclusion	Inclusion			Exclusion	Inclusion			Exclusion	Inclusion			Exclusion	Inclusion			Exclusion	Inclusion			Exclusion	Inclusion			Exclusion	Inclusion			Exclusion	Inclusion			Exclusion	Inclusion			Exclusion	Inclusion			Exclusion
Demographic	yes	Age			Min	18				18				18				18				18				18				16				18				18				18				18
					Max	75												70				75				75				80																80
Vital	No	ECOG			Min
					Max
	No	Body weight		Kg	Min
					Max
Lab_test	No	Adequate organ function (<=2.5x ULN AST, ALT (<=5x liver met case), <=1.5x ULN total bilirubin (<=3x GS case), 1.5x ULN creatinine, >=1,500 cells/uL ANC, >=100,000 cells/uL platelets, >=8 hemoglobin, WBC >=3,000 cells/uL)			yes					yes				yes				yes																				yes
Score	Yes	CDAI (CD activity index)			Min	220												180								220				220				220				220								220
	Yes	CDAI (CD activity index)			Max	450												450								450				450				450				450								450
	Yes	Harvey-Bradshaw Index (HBI)			Min
	Yes	Harvey-Bradshaw Index (HBI)			Max									3
	Yes	Simple Endoscopic Score for Crohn's Disease (SES-CD)			Min													6																				3		or
	Yes	Mayo Endoscopic Subscore for UC			Min
	Yes	Complete (total) Mayo Score			Min
	Yes	Complete (total) Mayo Score			Max
	Yes	CD history			Min									6M								3M				3M				3M				3M												3M
	Yes	CD history			Max					10Y
	Yes	UC history			Min
	Yes	UC history			Max
	no	C-reactive protein (CRP)		mg/L	Min																																	3		or
	no	C-reactive protein (CRP)			Max									3
	no	Fecal calprotectin		ug/g	Min																																	250
	no	Fecal calprotectin			Max									150
Indication/location	Yes	Crohn's disease	CD.or		yes	yes				yes				yes				yes				yes				yes				yes				yes				yes				yes				yes
	Yes	Crohn's disease of small intestine, w/o complication	CD.or		yes
	Yes	Crohn's disease of small intestine, with complication (e.g. obstruction, fistula, abscess)	CD.or		yes																yes								yes								yes				yes								yes
	Yes	Crohn's disease of large intestine, w/o complication	CD.or		yes
	Yes	Crohn's disease of large intestine, with complication (e.g. obstruction, fistula, abscess)	CD.or		yes																yes	yes							yes								yes				yes								yes
		Upper gastrointestinal CD			yes																yes
		ileum and/or colon CD			yes													yes												yes				yes				yes				yes				yes
		Periananal CD			yes																yes	yes																							yes
	Yes	Ulcerative colitis	UC.or		yes								yes				yes								yes				yes				yes				yes				yes				yes				yes
	Yes	Ulcerative (chronic) pancolitis w/o complication	UC.or		yes
	Yes	Ulcerative (chronic) pancolitis with complication	UC.or
	Yes	Ulcerative (chronic) proctitis w/o complication	UC.or		yes
	Yes	Ulcerative (chronic) proctitis with complication	UC.or
	Yes	Ulcerative (chronic) rectosigmoiditis w/o complication	UC.or		yes
	Yes	Ulcerative (chronic) rectosigmoiditis with complication	UC.or
	Yes	Inflammatory polyps of colon	UC.or		yes
	Yes	Left sided colitis w/o complication	UC.or		yes
	Yes	Left sided colitis with complication	UC.or
	Yes	Other ulcerative colitis	UC.or		yes
	Yes	Indeterminate colitis	UC.or		yes												yes								yes				yes				yes				yes				yes				yes				yes
	Yes	Other specified noninfective gastroenteritis and colitis	UC.or		yes																				yes				yes				yes				yes				yes				yes				yes
	Yes	Toxic megacolin			yes																								yes
	Yes	Fistula of anal and rectal regions			yes
	Yes	Congenital fistula of rectum and anus			yes
	Yes	Congenital rectovaginal fistula			yes																				yes
	Yes	Fistula of vagina to large intestine			yes																				yes
	Yes	enterovesicular (Vesicointestinal) fistulae			yes																				yes
	Yes	Gastrointestinal hemorrhage			yes												yes
	Yes	Polyp of colon			yes
	Yes	ileus and intestinal obstruction			yes
	Yes	Diverticular disease of intestine			yes
	Yes	Perforation of intestine
	Yes	Peritoneal (abdominal) abcess			yes
	Yes	Colorectal Cancer	C.or		yes												yes																								yes
	Yes	Anal Cancer	C.or		yes												yes
	Yes	Small intestinal cancer	C.or		yes
Surgery	Yes	Presence of a stoma	Stoma.or		yes								yes				yes				yes				yes				yes																				yes
	Yes	Gastrostomy status	Stoma.or		yes
	Yes	Ileostomy status	Stoma.or		yes
	Yes	Colostomy status	Stoma.or		yes
Surgery	Yes	Intestinal bypass and anastomosis status	Surgery.or	<6M	yes												yes				yes				yes				yes								yes				yes								yes
	Yes	Acquired absence of other specified parts of digestive tract	Surgery.or	<6M	yes												yes				yes				yes				yes								yes				yes								yes
		Colectomy	Surgery.or	<6M	yes												yes				yes				yes				yes																				yes
		ileocolonic anastomosis	Surgery.or	<6M	yes					yes							yes								yes				yes																				yes
		Metastasectmy	Surgery.or	<6M	yes
Digestive		Postsurgical malabsorption, not elsewhere classified			yes																yes								yes								yes				yes				yes				yes
LOT		LOT			Min													2	Y			1	Y			1	Y							1	Y			1	Y							1	Y
					Max
Treatment for CD		Immunosuppressants	moa.or		yes																	yes		or		yes		or										yes		or						yes		or
		6-mercaptopurine			yes
		azathioprine			yes
		cyclosporine			yes
		methotrexate			yes																																	yes		or						yes		or
		Antibiotics for CD	moa.or		yes																	yes		or
		ciprofloxacin			yes
		metronidazole			yes
		5-aminosalicyclic (5-ASA)	moa.or		yes																																	yes		or						yes		or
		Balsalazide			yes
		Mesalamine			yes
		Olsalazine			yes
		Sulfasalazine			yes
		Glucocorticoid drugs	moa.or		yes																					yes		or										yes		or						yes		or
		Budesonide			yes
		Hydrocortisone			yes
		Methylprednisolone			yes
		Prednisone			yes
		Biological therapy (TNFa, integrin receptor, IL-12/23 antagonists)			Min
					Max
		TNFa antagonist	moa.or		yes				yes													yes		or		yes		or						yes		or		yes		or						yes		or
		Adalimumab			yes
		Golimumab			yes
		Infliximab			yes
		Certolizumab			yes
		Anti-Integrin antagonists (e.g. Vedolizumab, Natalizumab, Efalizumab, Etrolizumab)	moa.or		yes																													yes		or		yes		or						yes		or
		Vedolizumab			yes
		Natalizumab			yes
		IL-12 and 23 antagonist (e.g. Risankizumab, Ustekinumab, Brazikumab, Briakinumab, Guselkumab, Mirikizumab)	moa.or		yes																													yes		or			Y		yes						Y		yes
		Ustekinumab			yes																														Y		yes		Y		yes						Y		yes
		Risankizumab			yes
		JAK inhibitor (e.g. Tofacitinib, Ruxolitinib, baricitinib, upadacitinib)	moa.or		yes
AE		Infusion Reaction			yes				yes
		Anaphylaxis		Anaphylactic reaction due to adverse effect of correct drug or medicament properly administered	yes
		Bronchospasm		Acute bronchospasm	yes
		Hypotension		Hypotension due to drugs	yes
Malignancy		Other primary solid malignancy		<=5 years	yes								yes				yes				yes
		Blood malignancy		<=5 years	yes								yes				yes				yes
Transplant		Organ and tissue			yes								yes								yes
		Bone marrow			yes
		Stem cells			yes
Infection		HIV			yes								yes								yes
		HVB (acute and chronic)			yes								yes								yes																								yes
		HVC (chronic)			yes								yes								yes																								yes
		Tuberculosis (TB)			yes																				yes				yes																yes
		Salmonella			yes
		Shigellosis			yes
		Enteroinvasive Escherichia coli infection			yes									yes
		AIEC (Adherent Invasive Escherichia coli) in the stool			yes									yes
		Herpes zoster			yes								yes
		Cytomegaloviral disease			yes								yes
		Pneumocystis carinii			yes								yes
		Aspergillosis			yes								yes
		Histoplasmosis			yes								yes
		Mycobacteria other than TB			yes								yes
Autoimmun/Inflammation		Systemic lupus erythematosus			yes								yes
		rheumatoid arthritis			yes
		Systemic sclerosis			yes
		Autoimmune lymphoproliferative syndrome [ALPS]			yes								yes
		Autoimmun hepatitis			yes
		Psoriasis			yes																yes
		Ankylosing spondylitis			yes																yes
		Immunodeficiency		yes	yes
Medication		Long term (current) use of systemic steroids			yes																yes
		Long term (current) use of non-steroids anti-inflammatories (NSAID)			yes								yes								yes
		Long term (current) use of antbiotics (eg. metronidazole, rifaximin, tinidazole, ciprofloxacin, clarithromycin)			yes								yes								yes
		Long term (current) use of aspirin (blood thinner therapy when treated with immunomodulaotrs)			yes																yes
		Use of UGT1A1 inhibitor (eg, Silybin, diclofenac, mycophenolic acid, efavirenz, regorafenib)			yes																yes
		Use of BCRP inhibitor(eg, Estrone, 17β-estradiol, flavonoids, herb extracts, gefitinib, imatinib, tamoxifen, novobiocin, nelfinavir, ritonavir, dipyridamole, fumitremorgin C, Ko143, cyclosporine, curcumin, eltrombopag, omeprazole, ivermectin).			yes																yes
		Use of antiarrhythmic drugs (e.g. quinidine, procainamide, disopyramide, encainide, flecainide, sotalol, amiodarone, ibutilide, dronedarone, or propafenone.)			yes																yes
Cardiac		Congestive heart failure (CHF)			yes												yes
		Unstable angina			yes												yes
		iregular heart beat (arrythmia)			yes																yes
		Long QT syndrome (related to QTc test)			yes																yes
		Atrial fibrillation and flutter			yes																yes
		Aortic aneurysm			yes																yes
		Marfan's syndrome with aortic dilation			yes																yes
		Ehlers-Danlos syndromes			yes																yes
Pulmonary		Pulmonary hypertenion			yes
		Interstitial lung disease (ILD)			yes												yes
		non-infectious Pneumonitis			yes								yes
		Chronic obstructive pumonary disease (COPD) (related to FEV1<50%)			yes
Hepatic		Hepatic failure			yes												yes
		Fibrosis and cirrhosis of liver			yes
		Gilbert's yndrome			yes
CNS		CNS met (brain+meninges)			yes
		CNS met brain			yes
		CNS met meninges			yes
		Progressive multifocal leukoencephalopathy			yes
Abuse		Alcohol abuse			yes								yes				yes				yes												yes
		Drug abuse (opioid abuse)			yes								yes				yes				yes												yes
[truncated: 196 more columns]
