# Supplementary material for: Optimizing Clinical Trial Eligibility Design Using Natural Language Processing Models and Real-World Data: Algorithm Development and Validation
Source: JMIR AI. 2024 Jul 29;3:e50800. doi: 10.2196/50800 (PMC11319878; doi:10.2196/50800)
Supplement: Multimedia Appendix 10 [file ai_v3i1e50800_app10.xlsx]

## Sheet: BCA
Primary_group	Entity	Attribute	Value	Temporal
Demographic	Age	Age	>=15
Demographic	Age	Age	>=18
Demographic	Age	Age	>=20
Demographic	Age	Age	>=21
Demographic	Age	Age	>=45
Demographic	Age	Age	>=70
Demographic	Age	Age	<=17
Demographic	Age	Age	<=65
Demographic	Age	Age	<=75
Demographic	Gender	Female	Yes
Demographic	Gender	Both	Yes
Demographic	Gender	Male	Yes
Vital	Performance score	ECOG	0
Vital	Performance score	ECOG	1
Vital	Performance score	ECOG	2
Vital	Performance score	ECOG	3
Vital	Performance score	Karnofsky	100
Vital	Performance score	Karnofsky	>=90
Vital	Performance score	Karnofsky	>=80
Vital	Performance score	Karnofsky	>=70
Vital	Vital	Systolic Blood Pressure	>=180 mmg
Vital	Vital	Systolic Blood Pressure	>=160 mmg
Vital	Vital	Systolic Blood Pressure	>=150 mmg
Vital	Vital	Systolic Blood Pressure	>=140 mmg
Vital	Vital	Diastolic_Blood Pressure	>=80 mmg
Vital	Vital	Diastolic_Blood Pressure	>=90 mmg
Vital	Vital	Diastolic_Blood Pressure	>=100 mmg
Vital	Vital	Diastolic_Blood Pressure	>=120 mmg
Vital	Vital	Body Weight	>30kg
Vital	Vital	Body Weight	>45kg
Vital	Vital	BMI	>18 kg/m2
Vital	Vital	BMI	>25 kg/m2
Vital	Vital	BMI	>40 kg/m2
Vital	Vital	BMI	<36 kg/m2
Diagnosis	Stage	TNM System	T1c
Diagnosis	Stage	TNM System	T2
Diagnosis	Stage	TNM System	T2a
Diagnosis	Stage	TNM System	T2b
Diagnosis	Stage	TNM System	T2c
Diagnosis	Stage	TNM System	T3
Diagnosis	Stage	TNM System	T3a
Diagnosis	Stage	TNM System	T3b
Diagnosis	Stage	TNM System	T4
Diagnosis	Stage	TNM System	N0
Diagnosis	Stage	TNM System	N1
Diagnosis	Stage	TNM System	N2
Diagnosis	Stage	TNM System	M0
Diagnosis	Stage	TNM System	M1
Diagnosis	Stage	Stage Groups	I
Diagnosis	Stage	Stage Groups	IB
Diagnosis	Stage	Stage Groups	II
Diagnosis	Stage	Stage Groups	IIA
Diagnosis	Stage	Stage Groups	IIB
Diagnosis	Stage	Stage Groups	III
Diagnosis	Stage	Stage Groups	IIIA
Diagnosis	Stage	Stage Groups	IIIB
Diagnosis	Stage	Stage Groups	IIIC
Diagnosis	Stage	Stage Groups	IV
Diagnosis	Stage	Stage Groups	IVA
Diagnosis	Stage	Stage Groups	IVB
Diagnosis	Histology	Adenocarcinoma of Breast	Yes
Diagnosis	Histology	Metaplastic Breast Cancer (mesenchymal+epithelial)	Yes
Diagnosis	Histology	Inflammatory Breast Cancer	Yes
Diagnosis	Histology	Lobular Breast Cancer	Yes
Diagnosis	Histology	DCIS	Yes
Clinical_Status	Disease Status	Advanced	Yes
Clinical_Status	Disease Status	Progressed/Refractory	Yes	<=6M
Clinical_Status	Disease Status	Recurrence/Relapsed	Yes
Clinical_Status	Disease Status	Metastasis	Yes
Clinical_Status	Disease Status	Resected	Yes
Clinical_Status	Disease Status	Resectable	Yes
Biomarker	Biomarker	ER Status	Positive
Biomarker	Biomarker	ER Status	Negative
Biomarker	Biomarker	PR Status	Positive
Biomarker	Biomarker	PR Status	Negative
Biomarker	Biomarker	HER2 Status	Positive
Biomarker	Biomarker	HER2 Status	Negative
Biomarker	Biomarker	ER/PR/HER2 Triple Negative	Yes
Biomarker	Biomarker	HER2 Copy Number	<4 Signals/cell
Biomarker	Biomarker	HER2 Copy Number	>=6 Signals/cell
Biomarker	Biomarker	HER2 IHC	0-1+
Biomarker	Biomarker	HER2 IHC	2+ or FISH+
Biomarker	Biomarker	HER2 IHC	3+
Biomarker	Biomarker	HER2	Any
Biomarker	Biomarker	HER2	R678Q
Biomarker	Biomarker	HER2	L755P
Biomarker	Biomarker	HER2	L755S
Biomarker	Biomarker	HER2	L755X
Biomarker	Biomarker	HER2	E757A
Biomarker	Biomarker	HER2	D769H
Biomarker	Biomarker	HER2	D769N
Biomarker	Biomarker	HER2	D769Y
Biomarker	Biomarker	HER2	G776V
Biomarker	Biomarker	HER2	V777L
Biomarker	Biomarker	HER2	C805S
Biomarker	Biomarker	HER2	L869R
Biomarker	Biomarker	HER2	Amplification
Biomarker	Biomarker	EGFR Activating Mutation	Any
Biomarker	Biomarker	EGFR Activating Mutation	E709K
Biomarker	Biomarker	EGFR Activating Mutation	G719X
Biomarker	Biomarker	EGFR Activating Mutation	V769M
Biomarker	Biomarker	EGFR Activating Mutation	V774M
Biomarker	Biomarker	EGFR Activating Mutation	L861Q
Biomarker	Biomarker	ESR1 Mutation	Any
Biomarker	Biomarker	ESR1 Mutation	D538G
Biomarker	Biomarker	ESR1 Mutation	Y537S
Biomarker	Biomarker	FGFR1/2	Amplification
Biomarker	Biomarker	BARD1	Any
Biomarker	Biomarker	BCRP (ABCG 2)	Any
Biomarker	Biomarker	BRIP1	Any
Biomarker	Biomarker	PALB2	Any
Biomarker	Biomarker	ATM/ATR	Any
Biomarker	Biomarker	CDK12	Any
Biomarker	Biomarker	Myc	Any
Biomarker	Biomarker	AKT	Any
Biomarker	Biomarker	PI3K3CA	Any
Biomarker	Biomarker	MMR Genes	Any
Biomarker	Biomarker	MSH2	Any
Biomarker	Biomarker	MSH6	Any
Biomarker	Biomarker	BRAF	Any
Biomarker	Biomarker	BRAF	V600
Biomarker	Biomarker	NTRK 1/2/3	Any
Biomarker	Biomarker	NTRK Fusion	Any
Biomarker	Biomarker	KRAS	Any
Biomarker	Biomarker	PALB2
Biomarker	Biomarker	CHEK1/2	Any
Biomarker	Biomarker	HGF	Any
Biomarker	Biomarker	EGFR3/HER3	Any
Biomarker	Biomarker	NF1 LOF	Any
Biomarker	Biomarker	BRCA 1/2	Any
Biomarker	Biomarker	PTPN11	Any
Biomarker	Biomarker	PIK3CB	Any
Biomarker	Biomarker	PDGFRA	D482V
Biomarker	Biomarker	RAD51 B/C/D	Any
Biomarker	Biomarker	FANCA	Any
Biomarker	Biomarker	ROS1	Any
Biomarker	Biomarker	PD-1/PD-L1 Positive	Yes
Biomarker	Biomarker	PD-1/PD-L1 Positive	>=1%
Biomarker	Biomarker	PD-1/PD-L1 Positive	>=50%
Biomarker	Biomarker	NY-ESO-1 Positive	Yes
Biomarker	Biomarker	Mesothelin Expression	>=50%
Biomarker	Biomarker	MSI-H	Yes
Biomarker	Biomarker	MSS	Yes
Lab_test	Test	Adequate Organ Function	Yes
Lab_test	Test	Adequate Liver Function|Adequate Hepatic Function	Yes
Lab_test	Test	AST|SGOT|ASAT	<=1x ULN
Lab_test	Test	AST|SGOT|ASAT	<=1.5x ULN
Lab_test	Test	AST|SGOT|ASAT	<=2x ULN
Lab_test	Test	AST|SGOT|ASAT	<=2.5x ULN
Lab_test	Test	AST|SGOT|ASAT	<=3x ULN
Lab_test	Test	AST|SGOT|ASAT	<=4x ULN
Lab_test	Test	AST|SGOT|ASAT	<=5x ULN, Liver Met Cases and GS patient
Lab_test	Test	ALT|SGPT|ALAT	<=1x ULN
Lab_test	Test	ALT|SGPT|ALAT	<=1.5x ULN
Lab_test	Test	ALT|SGPT|ALAT	<=2x ULN
Lab_test	Test	ALT|SGPT|ALAT	<=2.5x ULN
Lab_test	Test	ALT|SGPT|ALAT	<=3x ULN
Lab_test	Test	ALT|SGPT|ALAT	<=4x ULN
Lab_test	Test	ALT|SGPT|ALAT	<=5x ULN, Liver Met Cases and GS patient
Lab_test	Test	Total Bilirubin|Bilirubin|Serum Bilirubin	<=1x ULN
Lab_test	Test	Total Bilirubin|Bilirubin|Serum Bilirubin	<=1.5x ULN
Lab_test	Test	Total Bilirubin|Bilirubin|Serum Bilirubin	<=2x ULN
Lab_test	Test	Total Bilirubin|Bilirubin|Serum Bilirubin	<=2.5x ULN
Lab_test	Test	Total Bilirubin|Bilirubin|Serum Bilirubin	<=3x ULN, Liver Met Cases and GS patient
Lab_test	Test	Direct Bilirubin	<=1x ULN, if Total Bilirubin is >1.5x Case
Lab_test	Test	Direct Bilirubin	<1.5x ULN, if Total Bilirubin is >1.5x Case
Lab_test	Test	Adequate Kidney Function|Adequate Renal Function	Yes
Lab_test	Test	Serum Creatinine	<=1x ULN
Lab_test	Test	Serum Creatinine	<=1.5x ULN
Lab_test	Test	Serum Creatinine	<=2x ULN
Lab_test	Test	Serum Creatinine	<=2.0 mg/dL
Lab_test	Test	Serum Creatinine	<=2.5 mg/dL
Lab_test	Test	CrCL|creatinine clearance	>=30 mL/min
Lab_test	Test	CrCL|creatinine clearance	>=40
Lab_test	Test	CrCL|creatinine clearance	>=45
Lab_test	Test	CrCL|creatinine clearance	>=50
Lab_test	Test	CrCL|creatinine clearance	>=60
Lab_test	Test	eGFR|estimated glomerular filtration rate	>= 30 mL/min
Lab_test	Test	eGFR|estimated glomerular filtration rate	>= 45
Lab_test	Test	eGFR|estimated glomerular filtration rate	>= 50
Lab_test	Test	eGFR|estimated glomerular filtration rate	>= 60
Lab_test	Test	Serum Albumin	>=2.5 g/dL
Lab_test	Test	Serum Calcium|Total Calcium	>11 mg/dL|2.8mmol/L
Lab_test	Test	Serum Calcium|Total Calcium	>11.5 mg/dL
Lab_test	Test	Serum Calcium|Total Calcium	>13.5 mg/dL
Lab_test	Test	Serum Calcium|Total Calcium	>= 1x LLN|LLN
Lab_test	Test	Others
Lab_test	Test	Serum Potassium	>= 1x LLN|LLN
Lab_test	Test	Magnesium	>= 1x LLN|LLN
Lab_test	Test	Phosphorus	>= 1x LLN|LLN
Lab_test	Test	Phosphorus	>= 1.5x LLN
Lab_test	Test	Alkaline Phosphatase	<=2.5x ULN
Lab_test	Test	Alkaline Phosphatase	<=3x ULN
Lab_test	Test	Alkaline Phosphatase	<=5x ULN
Lab_test	Test	Lipase	<=1x UNL
Lab_test	Test	GGT	<= 5x ULN
Lab_test	Test	Adequate Hematologic Function|Adequate Blood Function	Yes
Lab_test	Test	Platelets	>=50000 cells/uL or mm3
Lab_test	Test	Platelets	>=75000
Lab_test	Test	Platelets	>=100000
Lab_test	Test	Absolute neutrophil count|ANC	>=500
Lab_test	Test	Absolute neutrophil count|ANC	>=750
Lab_test	Test	Absolute neutrophil count|ANC	>=1000
Lab_test	Test	Absolute neutrophil count|ANC	>=1500
Lab_test	Test	Absolute neutrophil count|ANC	>=1800
Lab_test	Test	Hemoglobin|Hgb|Hb	>=6.5 g/DL
Lab_test	Test	Hemoglobin|Hgb|Hb	>=7 g/DL
Lab_test	Test	Hemoglobin|Hgb|Hb	>=8
Lab_test	Test	Hemoglobin|Hgb|Hb	>=8.5
Lab_test	Test	Hemoglobin|Hgb|Hb	>=9
Lab_test	Test	Hemoglobin|Hgb|Hb	>=10
Lab_test	Test	Hemoglobin|Hgb|Hb	>=11
Lab_test	Test	HemoglobinA1c|HgA1c	<=7
Lab_test	Test	HemoglobinA1c|HgA1c	<=8
Lab_test	Test	HemoglobinA1c|HgA1c	<=9
Lab_test	Test	HemoglobinA1c|HgA1c	<=10
Lab_test	Test	White blood cell|WBC|Leukocyte	>= 1000 cells/uL or mm3
Lab_test	Test	White blood cell|WBC|Leukocyte	>= 2000
Lab_test	Test	White blood cell|WBC|Leukocyte	>= 2500
Lab_test	Test	White blood cell|WBC|Leukocyte	>= 3000
Lab_test	Test	Lymphocyte	>=300 cells/uL or mm3
Lab_test	Test	Lymphocyte	>=500
Lab_test	Test	Normal Heart function	Yes
Lab_test	Test	Adequate Heart Function|Adequate Cardiac Function	Yes
Lab_test	Test	QTc	<=450 msec
Lab_test	Test	QTc	<=460
Lab_test	Test	QTc	<=470
Lab_test	Test	QTc	<=480
Lab_test	Test	QTc	<=500
Lab_test	Test	left ventricular ejection fraction|LEVF	>=40%
Lab_test	Test	left ventricular ejection fraction|LEVF	>=45%
Lab_test	Test	left ventricular ejection fraction|LEVF	>=50%
Lab_test	Test	left ventricular ejection fraction|LEVF	>=55%
Lab_test	Test	left ventricular ejection fraction|LEVF	>= 1x LLN
Lab_test	Test	Adequate Lung Function|Adequate Pulmonary Function	Yes
Lab_test	Test	Forced expiratory volume 1|FEV1	>=60%
Lab_test	Test	Forced vital capacity|FVC	>=50%
Lab_test	Test	Diffusing capacity for carbon monoxideDLCO	>=40%
Lab_test	Test	Diffusing capacity for carbon monoxideDLCO	>=50%
Lab_test	Test	International normalised ratio|INR	<=1x ULN
Lab_test	Test	International normalised ratio|INR	<=1.3x ULN
Lab_test	Test	International normalised ratio|INR	<=1.5x ULN
Lab_test	Test	activated partial thromboplastin time|aPTT	<=1x ILN
Lab_test	Test	activated partial thromboplastin time|aPTT	<=1.5x ILN
Lab_test	Test	Velocity	>=40%
Lab_test	Test	Pulmonary function tests|PFT	>45%
Prior_therapy	Line of Therapy	Prior LOT	0
Prior_therapy	Line of Therapy	Prior LOT	1
Prior_therapy	Line of Therapy	Prior LOT	2
Prior_therapy	Line of Therapy	Prior LOT	3
Prior_therapy	Line of Therapy	Prior LOT	>=4
Prior_therapy	Hormone Therapy	Aromatase inhibitor	Any
Prior_therapy	Hormone Therapy	Anastrozole (non-steroidal)	Yes
Prior_therapy	Hormone Therapy	Letrozole (non-steroidal)	Yes
Prior_therapy	Hormone Therapy	Exemestane (steroidal)	Yes
Prior_therapy	Hormone Therapy	Selective Estrogen receptor degrader (SERD)	Any
Prior_therapy	Hormone Therapy	Selective Estrogen receptor degrader (SERD)	Fulvestrant
Prior_therapy	Hormone Therapy	Selective Estrogen receptor degrader (SERD)	Elacestrant
Prior_therapy	Hormone Therapy	Selective Estrogen receptor moulator (SERM)	Any
Prior_therapy	Hormone Therapy	Selective Estrogen receptor moulator (SERM)	Tamoxifen
Prior_therapy	Hormone Therapy	Selective Estrogen receptor moulator (SERM)	Toremifene
Prior_therapy	Hormone Therapy	Hormones	Any
Prior_therapy	Hormone Therapy	Hormones	fluoxymesterone
Prior_therapy	Hormone Therapy	Hormones	Megestrol Acetate
Prior_therapy	Hormone Therapy	Hormones	Ethinyl estradiol
Prior_therapy	Hormone Therapy	Hormones	Fluoxymesterone
Prior_therapy	Chemotherapy	Prior Chemotherapy	Any
Prior_therapy	Chemotherapy	Alkylating Agents	Vinorelbine
Prior_therapy	Chemotherapy	Antimetabolites	Any	Current or Prior
Prior_therapy	Chemotherapy	Antimetabolites	Capecitabine	Current or Prior
Prior_therapy	Chemotherapy	Antimetabolites	Gemcitabine	Current or Prior
Prior_therapy	Chemotherapy	Antimetabolites	5-Fluorouracil	Current or Prior
Prior_therapy	Chemotherapy	Anthracycline	Any
Prior_therapy	Chemotherapy	Anthracycline	Doxorubicin
Prior_therapy	Chemotherapy	Anthracycline	Epirubicin
Prior_therapy	Chemotherapy	Platinum-based	Oxaliplatin	Current or Prior
Prior_therapy	Chemotherapy	Taxane-based	Docetaxel	Current or Prior
Prior_therapy	Chemotherapy	Taxane-based	Paclitaxel
Prior_therapy	Immunotherapy	Prior Immunotherapy	Any	Current or Prior
Prior_therapy	Immunotherapy	PD-1 Ab	Any	Current or Prior
Prior_therapy	Immunotherapy	PD-1 Ab	Pembrolizumab	Current or Prior
Prior_therapy	Immunotherapy	PD-1 Ab	Nivolumab	Current or Prior
Prior_therapy	Immunotherapy	PD-L1/L2 Ab	Any	Current or Prior
Prior_therapy	Immunotherapy	PD-L1/L2 Ab	Atezolizumab	Current or Prior
Prior_therapy	Immunotherapy	PD-L1/L2 Ab	Avelumab	Current or Prior
Prior_therapy	Immunotherapy	PD-L1/L2 Ab	Durvalumab	Current or Prior
Prior_therapy	Immunotherapy	CTLA-4 Ab	Any	Current or Prior
Prior_therapy	Immunotherapy	CTLA-4 Ab	Ipilimumab	Current or Prior
Prior_therapy	Immunotherapy	CD137 Antibody	Any	Current or Prior
Prior_therapy	Immunotherapy	IDO Inhibitor	Any	Current or Prior
Prior_therapy	Immunotherapy	CD-52 Ab	Alemtuzumab	Current or Prior
Prior_therapy	Immunotherapy	CD-73 Ab	Any	Current or Prior
Prior_therapy	Immunotherapy	Anti-TNF Agent	Any	<=2W or <= 4W
Prior_therapy	Immunotherapy	CAR-T cell Therapy	Yes	<=2W or <= 4W
Prior_therapy	Targeted Therapy	Prior Targeted Therapy	Any	Current or Prior
Prior_therapy	Targeted Therapy	EGFR Targeted	Any	Current or Prior
Prior_therapy	Targeted Therapy	EGFR Inhibitor	Afatinib	Current or Prior
Prior_therapy	Targeted Therapy	EGFR Antibody	Cetuximab	Current or Prior
Prior_therapy	Targeted Therapy	EGFR Inhibitor	Erlotinib	Current or Prior
Prior_therapy	Targeted Therapy	EGFR Inhibitor	Gefitinib	Current or Prior
Prior_therapy	Targeted Therapy	ERBB2 Antibody	Any	Current or Prior
Prior_therapy	Targeted Therapy	ERBB3 Antibody	Any	Current or Prior
Prior_therapy	Targeted Therapy	HER2 Inhibitor	Any	Current or Prior
Prior_therapy	Targeted Therapy	HER2 Inhibitor	Lapatinib	Current or Prior
Prior_therapy	Targeted Therapy	HER2 Inhibitor	Neratinib	Current or Prior
Prior_therapy	Targeted Therapy	HER2 Antibody	Pertuzumab	Current or Prior
Prior_therapy	Targeted Therapy	HER2 Inhibitor	Pyrotinib	Current or Prior
Prior_therapy	Targeted Therapy	HER2 Antibody	Trastuzumab	Current or Prior
Prior_therapy	Targeted Therapy	AKT Inhibitor	Any	Current or Prior
Prior_therapy	Targeted Therapy	AKT Inhibitor	Azd5363	Current or Prior
Prior_therapy	Targeted Therapy	AKT Inhibitor	Ipatasertib	Current or Prior
Prior_therapy	Targeted Therapy	ALK Inhibitor	Any	Current or Prior
Prior_therapy	Targeted Therapy	ATM Inhibitor	Any	Current or Prior
Prior_therapy	Targeted Therapy	ATR Inhibitor	Any	Current or Prior
Prior_therapy	Targeted Therapy	ATR Inhibitor	Azd6738	Current or Prior
Prior_therapy	Targeted Therapy	Anti-Intigrin	Natalizumab	Current or Prior
Prior_therapy	Targeted Therapy	AXL Inhibitor	Bemcentinib	Current or Prior
Prior_therapy	Targeted Therapy	BCR-ABL Inhibitor	Any	Current or Prior
Prior_therapy	Targeted Therapy	BCR-ABL Inhibitor	Rebastinib	Current or Prior
Prior_therapy	Targeted Therapy	Bcl2 Inhibitor	Any	Current or Prior
Prior_therapy	Targeted Therapy	Bcl2 inhibitor	Venetoclax	Current or Prior
Prior_therapy	Targeted Therapy	BRAF Inhibitor	Any	Current or Prior
Prior_therapy	Targeted Therapy	CCR4 Antibody	Mogamulizumab	Current or Prior
Prior_therapy	Targeted Therapy	CCR5 Antibody	leronlimab	Current or Prior
Prior_therapy	Targeted Therapy	CXCR4 Antagonist	Balixafortide	Current or Prior
Prior_therapy	Targeted Therapy	CDK 4/6 Inhibitor	Abemaciclib	Current or Prior
Prior_therapy	Targeted Therapy	CDK 4/6 Inhibitor	Palbociclib
Prior_therapy	Targeted Therapy	CDK 4/6 Inhibitor	Ribociclib
Prior_therapy	Targeted Therapy	DLL3 Antibody	Rovalpituzumab	Current or Prior
Prior_therapy	Targeted Therapy	FGF/R Inhibitor	Any	Current or Prior
Prior_therapy	Targeted Therapy	FGF/R Inhibitor	Lenvatinib	Current or Prior
Prior_therapy	Targeted Therapy	HGF inhibitor	Any	Current or Prior
Prior_therapy	Targeted Therapy	HDAC Inhibitor	Any	Current or Prior
Prior_therapy	Targeted Therapy	Hsp90 Inhibitor	Any	Current or Prior
Prior_therapy	Targeted Therapy	JAK Inhibitor	Any	Current or Prior
Prior_therapy	Targeted Therapy	mTOR Inhibitor	Any	Current or Prior
Prior_therapy	Targeted Therapy	Pan-TRK Inhibitor	Larotrectinib	Current or Prior
Prior_therapy	Targeted Therapy	Pan-TRK Inhibitor	Entrectinib	Current or Prior
Prior_therapy	Targeted Therapy	PARP Inhibitor	Any	Current or Prior
Prior_therapy	Targeted Therapy	PARP Inhibitor	Olaparib	Current or Prior
Prior_therapy	Targeted Therapy	PARP Inhibitor	Rucaparib	Current or Prior
Prior_therapy	Targeted Therapy	PARP Inhibitor	Talazoparib	Current or Prior
Prior_therapy	Targeted Therapy	PI3K Inhibitor	Idelalisib	Current or Prior
Prior_therapy	Targeted Therapy	RET Inhibitor	Any	Current or Prior
Prior_therapy	Targeted Therapy	ROS1 Inhibitor	Any	Current or Prior
Prior_therapy	Targeted Therapy	VEGF/R Inhibitor	Any	Current or Prior
Prior_therapy	Targeted Therapy	VEGF/R Inhibitor	Bevacizumab	Current or Prior
Prior_therapy	Targeted Therapy	VEGF/R Inhibitor	Pazopanib	Current or Prior
Prior_therapy	Neoadjuvant Treatment	Neo/-adjuvant	Yes	Current or Prior
Prior_therapy	Neoadjuvant Treatment	Neo/-adjuvant	> 4 cyelces	Current or Prior
Prior_therapy	Radiotherapy	Prior Adjuvant RTX	Yes	Current or Prior
Prior_therapy	Radiotherapy	Radiation	Yes	<2W or <4W
Prior_therapy	Radiotherapy	WBRT	Yes	<4W
Prior_therapy	Radiotherapy	Wild Field RXT	Yes	<4W
Procedure	Procedure	Organ/Tissue Transplantation	Yes	Current or Prior
Procedure	Procedure	BM Transplantation	Yes	Current or Prior
Procedure	Procedure	SC Transplantation	Yes	Current or Prior
Procedure	Procedure	Major Surgery	Yes	<2W or <4W
Procedure	Procedure	Bilateral Oophorectomy	Yes	Current or Prior
Procedure	Procedure	Mastectomy	Yes	Current or Prior
Comorbidity	Other malignancy	Other Malignancy	Yes	<= 5Y, <=3Y, <=2Y, <=1Y
Comorbidity	CNS Disease	CNS Met	Yes	Current or Prior
Comorbidity	CNS Disease	Brain Met	Yes	Current or Prior
Comorbidity	CNS Disease	Brain Met	Active	Current or Prior
Comorbidity	CNS Disease	Carcinomatous Meningitis	Yes	Current or Prior
Comorbidity	CNS Disease	Leptomeningeal	Yes	Current or Prior
Comorbidity	CNS Disease	Spinal Cord Compression	Yes	Current or Prior
Comorbidity	CNS Disease	Peritoneal Carcinomatosis	Yes	Current or Prior
Comorbidity	CNS Disease	Cerebral Edema	Yes
Comorbidity	CNS Disease	Cerebral Aneurysm	Yes
Comorbidity	CNS Disease	Sensory Neuropathy	Yes
Comorbidity	CNS Disease	Seizures	Yes	>2 Times Within a Year
Comorbidity	CNS Disease	Intracranial Hemorrhage	Yes
Comorbidity	CNS Disease	Central Nervous System Bleeding	Yes
Comorbidity	CNS Disease	Motor Neuropathy	Yes
Comorbidity	Cardiovascular Disease	Congestive Heart Failure	Yes
Comorbidity	Cardiovascular Disease	Unstable Angina	Yes	<=3M or <= 6 M,
Comorbidity	Cardiovascular Disease	Acute Myocardial Infarction	Yes	<=3M or <= 6 M,
Comorbidity	Cardiovascular Disease	Arrythmia	Other Arrythmia	<=3M or <= 6 M,
Comorbidity	Cardiovascular Disease	Arrythmia	Tachycardia (Torsade de Pointes)	<=3M or <= 6 M,
Comorbidity	Cardiovascular Disease	Long QT Syndrome	Yes	<=3M or <= 6 M,
Comorbidity	Cardiovascular Disease	Arrythmia	Atrial Fibrillation and Flutter	<=3M or <= 6 M,
Comorbidity	Cardiovascular Disease	Arrythmia	Symptomatic Bradycardia	<=3M or <= 6 M,
Comorbidity	Cardiovascular Disease	Uncontrolled Hypertension	Yes	<=3M or <= 6 M,
Comorbidity	Cardiovascular Disease	Aneurysm	Yes	<=3M or <= 6 M,
Comorbidity	Cardiovascular Disease	Coronary Heart (artery) Disease	Yes	<=3M or <= 6 M,
Comorbidity	Cardiovascular Disease	Cardiomyopathy	Yes	<=3M or <= 6 M,
Comorbidity	Cardiovascular Disease	Vasculitis	Yes	<=3M or <= 6 M,
Comorbidity	Cardiovascular Disease	Pericardial Effusion	Yes	<=3M or <= 6 M,
Comorbidity	Cardiovascular Disease	Peripheral Vascular Disease	Yes	<=3M or <= 6 M,
Comorbidity	Cardiovascular Disease	Transient Ischemic Attacks (Stroke)	Yes	<=3M or <= 6 M,
Comorbidity	Cardiovascular Disease	Heart Diseae	New York Heart Association Class II
Comorbidity	Cardiovascular Disease	Heart Diseae	New York Heart Association Class III
Comorbidity	Cardiovascular Disease	Heart Diseae	New York Heart Association Class III-IV
Comorbidity	Infectious Disease	HIV	Yes
Comorbidity	Infectious Disease	HBV	Yes
Comorbidity	Infectious Disease	HCV	Yes
Comorbidity	Infectious Disease	TB	Yes
Comorbidity	Infectious Disease	Bacterial Infection	Yes	<=6M or <= 12 M,
Comorbidity	Infectious Disease	Fungal Infection	Yes	<=6M or <= 12 M,
Comorbidity	Infectious Disease	Viral Infection	Yes	<=6M or <= 12 M,
Comorbidity	Infectious Disease	Opportunistic Infection	Yes	<=6M or <= 12 M,
Comorbidity	Pulmonary Disease	Interstitial Lung Disease	Yes
Comorbidity	Pulmonary Disease	Interstitial Lung Disease	Pulmonary fibrosis	<=3M or <= 6 M,
Comorbidity	Pulmonary Disease	Interstitial Lung Disease	(Non-infectious) Pneumonitis	<=3M or <= 6 M,
Comorbidity	Pulmonary Disease	Chronic Obstructive Pulmonary Disease	Yes
Comorbidity	Pulmonary Disease	Severe Persistent Asthma	Yes
Comorbidity	Pulmonary Disease	Pulmonary Hypertenion	Yes	<=3M or <= 6 M,
Comorbidity	Pulmonary Disease	Pulmonary Hemorrhage	Yes	<=3M or <= 6 M,
Comorbidity	Pulmonary Disease	DVT/PE	Yes	<=3M or <= 6 M,
Comorbidity	Pulmonary Disease	Pleural effusion	Yes	<=3M or <= 6 M,
Comorbidity	Pulmonary Disease	Bronchiolitis Obliterans	Yes
Comorbidity	Hepatic Disease	Hepatic Failure	Yes
Comorbidity	Hepatic Disease	Fibrosis	Yes
Comorbidity	Hepatic Disease	Cirrhosis	Yes
Comorbidity	Hepatic Disease	NASH	Yes
Comorbidity	Hepatic Disease	Portal hypertension	Yes
Comorbidity	Hepatic Disease	Cholangiocarcinoma	Yes
Comorbidity	Hepatic Disease	Chronic Liver Disease	Class B (7-9)
Comorbidity	Hepatic Disease	Chronic Liver Disease	Class C (10-15)
Comorbidity	Gastrointestinal Disease	Intestinal Malabsorption	Yes
Comorbidity	Gastrointestinal Disease	Intestinal Malfunction	Yes
Comorbidity	Gastrointestinal Disease	Diverticulitis	Yes
Comorbidity	Gastrointestinal Disease	Gastritis	Yes
Comorbidity	Gastrointestinal Disease	Fistula	Yes
Comorbidity	Gastrointestinal Disease	Bowel Obstruction	Yes
Comorbidity	Gastrointestinal Disease	Gastrointestinal Perforation	Yes	<=3M or <= 6 M,
Comorbidity	Gastrointestinal Disease	Gastrointestinal Bleeding	Yes	<=3M or <= 6 M,
Comorbidity	Gastrointestinal Disease	Irritable Bowel Syndrome	Yes
Comorbidity	Metabolic Disease	T1D	Yes
Comorbidity	Metabolic Disease	T2D	Yes
Comorbidity	Metabolic Disease	Diabetic Ketoacidosis	Yes
Comorbidity	Metabolic Disease	Hypokalemia	Yes
Comorbidity	Metabolic Disease	Hypocalcemia	Yes
Comorbidity	Endocrine Disease	Unconjugated Hyperbilirubinemia	Yes
Comorbidity	Endocrine Disease	Hypophysitis	Yes
Comorbidity	Endocrine Disease	Adrenal Insufficiency	Addison's disease
Comorbidity	Endocrine Disease	Pituitary Insufficiency	Yes
Comorbidity	Immune Disease	Autoimmune Disease	Yes
Comorbidity	Immune Disease	Autoimmune Disease	Ulcerative Colitis
Comorbidity	Immune Disease	Autoimmune Disease	Crohn's Disease
Comorbidity	Immune Disease	Autoimmune Disease	Systemic Lupus Erythematosus
Comorbidity	Immune Disease	Autoimmune Disease	Rheumatoid Arthritis
Comorbidity	Immune Disease	Autoimmune Disease	Systemic Sclerosis (or Scleroderma)
Comorbidity	Immune Disease	Autoimmune Disease	Graves' Disease
Comorbidity	Immune Disease	Autoimmune Disease	Guillain-barré Syndrome
Comorbidity	Immune Disease	Autoimmune Disease	Antiphospholipid Syndrome
Comorbidity	Immune Disease	Autoimmune Disease	Sjogren's Syndrome
Comorbidity	Immune Disease	Immune Depressing Disease	Ataxia Telangiectasia
Comorbidity	Immune Disease	Immunodeficiency	Yes
Comorbidity	Immune Disease	Immunodeficiency	Hypogammaglobulinemia
Comorbidity	Immune Disease	GVHD	Yes	Current or Prior
Comorbidity	Musculoskeletal Disease	Osteoporosis	Yes
Comorbidity	Musculoskeletal Disease	Congenital Myasthenic Syndrome	Yes
Comorbidity	Musculoskeletal Disease	Myalgia	Yes
Comorbidity	Musculoskeletal Disease	Muscular Atrophy	Yes
Comorbidity	Eye Disease	Glaucoma	Yes
Comorbidity	Hematologic Disease	MDS	Yes
Comorbidity	Pancreatic Disease	Pancreatitis	Yes
Comorbidity	Other Metastasis	Liver Metastasis	Yes
Comorbidity	Other Metastasis	Bone Metastasis	Yes
Other medication	Medication	Current use of Systemic Steroids	Any	<2W or <4W
Other medication	Medication	Current use of Systemic Steroids	Prednisone	<2W or <4W
Other medication	Medication	Current use of Systemic Steroids	Dexamethasone	<2W or <4W
Other medication	Medication	Current use of Anticoagulants /Antithrombotics/Antiplatelets	Any	<2W or <4W
Other medication	Medication	Current use of Anticoagulants /Antithrombotics/Antiplatelets	Walfarin	<2W or <4W
Other medication	Medication	Current use of Anticoagulants /Antithrombotics/Antiplatelets	Heparin	<2W or <4W
Other medication	Medication	Current use of Antiarrhythmic Agents	Any	<2W or <4W
Other medication	Medication	Current use of Antiarrhythmic Agents	Propafenone	<2W or <4W
Other medication	Medication	Current use of Antiarrhythmic Agents	Procainamide	<2W or <4W
Other medication	Medication	Current use of Antihistamine	Any	<2W or <4W
Other medication	Medication	Current use of Antihistamine	Cimetidine	<2W or <4W
Other medication	Medication	Current use of NSAID	Any	<2W or <4W
Other medication	Medication	Current use of Antidepressant	Any	<2W or <4W
Other medication	Medication	Current use of Antidepressant	Nefazodone	<2W or <4W
Other medication	Medication	Current use of Antibiotics	Any	<2W or <4W
Other medication	Medication	Current use of Antibiotics	Rifabutin	<2W or <4W
Other medication	Medication	Current use of Antibiotics	Clarithromycin	<2W or <4W
Other medication	Medication	Current use of Antibiotics	Azithromycin	<2W or <4W
Other medication	Medication	Current use of Antibiotics	Imipenem	<2W or <4W
Other medication	Medication	Systemic Infection Therapy	Any	<2W or <4W
Other medication	Medication	Current use of Bisphosphonates	Yes	<2W or <4W
Other medication	Medication	Current use of Blood Thinner	Any	<2W or <4W
Other medication	Medication	Current use of Insulin	Yes	<2W or <4W
Other medication	Medication	Current use of Immunosupressant	Yes	<2W or <4W
Other medication	Medication	Current use CYP3A4/5 Inhibitor/Inducer	Any	<2W or <4W
Other medication	Medication	Current use CYP2C8 Inhibitor/Inducer	Any	<2W or <4W
Other medication	Medication	CYP2C19 inhibitors	Any	<2W or <4W
Other medication	Medication	Anti-fungal Drug	Miconazole
Other medication	Medication	CSF1R inhibitor	Yes
Other medication	Medication	Current use Anticonvulsant	Any	<2W or <4W
Other medication	Medication	Current use Anticonvulsant	Phenytoin	<2W or <4W
Other medication	Medication	Current use Anticonvulsant	Gabapentin	<2W or <4W
Other medication	Medication	Live Vaccine	Yes	<= 4W
Other medication	Medication	Metformin	Yes	<6M
Other medication	Medication	Denosumab	Yes	<4W
Other medication	Medication	Prior Anti-cancer Drug	Yes	<=2W or 5 half-life or<=4W
Other medication	Medication	Prior Investigation Drug	Yes	<=2W or <=4W
Other medication	Medication	Current use of Hormone Replacement Drug	Yes
Other medication	Medication	Current Herbal Supplement	Yes
Other medication	Medication	Hypomethylating Agent	Yes	<3W
Other medication	Medication	Azacitidine and Decitabine	Yes	<3W
Other medication	Medication	Continuous use of PPIs or H2R Antagonist	Yes
Other medication	Medication	Thyroxine	Yes
Other medication	Medication	Calcineurin Inhibitor	Yes
Other medication	Medication	Simvastatin	Yes
Other_observation	Observation	Contraception	Yes
Other_observation	Observation	Pregnant	Yes
Other_observation	Observation	Lactating/Nursing	Yes
Other_observation	Observation	Post-menopausal	<=60y, +LHRH anonist
Other_observation	Observation	Post-menopausal	>60y
Other_observation	AE/Toxicity	Hypersensitivity to Excepients of Drug	Yes
Other_observation	AE/Toxicity	Unresloved Toxicity from the prior treatment	<=Grade 1
Other_observation	AE/Toxicity	Unresloved Toxicity from the prior treatment	<=Grade 2
Other_observation	AE/Toxicity	Adverse Events	Yes
Other_observation	AE/Toxicity	CTCAE version 5	<=Grade 1
Other_observation	AE/Toxicity	CTCAE version 5	<=Grade 2
Other_observation	AE/Toxicity	CTCAE version 5	<=Grade 3
Other_observation	AE/Toxicity	Immune-related Adverse Events	Yes
Other_observation	AE/Toxicity	Immune-related Ocular Events	Yes
Other_observation	Observation	Traumatic Injury	Yes	<4W
Other_observation	Observation	Non-healing Wound	Yes	<4W
Other_observation	Observation	Uncontrolled Nausea	Yes	<4W
Other_observation	Observation	Psychiatric or Substance Abuse Disorders	Yes	Yes
Other_observation	Observation	Bone Fracture	Yes	<4W
