# Supplementary material for: Optimizing Clinical Trial Eligibility Design Using Natural Language Processing Models and Real-World Data: Algorithm Development and Validation
Source: JMIR AI. 2024 Jul 29;3:e50800. doi: 10.2196/50800 (PMC11319878; doi:10.2196/50800)
Supplement: Multimedia Appendix 11 [file ai_v3i1e50800_app11.xlsx]

## Sheet: Sheet1
Primary_group	Entity	Attribute	Value	Temporal
Demographic	Age	Age	>=18
Demographic	Age	Age	>=20
Demographic	Age	Age	>=21
Demographic	Age	Age	>=22
Demographic	Age	Age	>=40
Demographic	Age	Age	<=65
Demographic	Age	Age	<=89
Demographic	Gender	Female	Yes
Demographic	Gender	Male	Yes
Demographic	Gender	Both	Yes
Vital	Vital	ECOG	0
Vital	Vital	ECOG	1
Vital	Vital	ECOG	2
Vital	Vital	ECOG	3
Vital	Vital	Karnofsky	>=90
Vital	Vital	Karnofsky	>=80
Vital	Vital	Karnofsky	>=70
Vital	Vital	Karnofsky	>=50
Vital	Vital	Systolic Blood Pressure	>=180 mmg
Vital	Vital	Systolic Blood Pressure	>=160 mmg
Vital	Vital	Systolic Blood Pressure	>=150 mmg
Vital	Vital	Systolic Blood Pressure	>=140 mmg
Vital	Vital	Diastolic_Blood Pressure	>=80 mmg
Vital	Vital	Diastolic_Blood Pressure	>=90 mmg
Vital	Vital	Diastolic_Blood Pressure	>=100 mmg
Vital	Vital	Diastolic_Blood Pressure	>=120 mmg
Vital	Vital	Body Weight	>30 kg
Vital	Vital	Body Weight	>40 kg
Vital	Vital	BMI	>25 kg/m2
Vital	Vital	BMI	>40 kg/m2
Vital	Vital	BMI	<32 kg/m2
Diagnosis	Stage	TNM System	T1c
Diagnosis	Stage	TNM System	T2
Diagnosis	Stage	TNM System	T2a
Diagnosis	Stage	TNM System	T2b
Diagnosis	Stage	TNM System	T2c
Diagnosis	Stage	TNM System	T3
Diagnosis	Stage	TNM System	T3a
Diagnosis	Stage	TNM System	T3b
Diagnosis	Stage	TNM System	T4
Diagnosis	Stage	TNM System	N0
Diagnosis	Stage	TNM System	N1
Diagnosis	Stage	TNM System	N2
Diagnosis	Stage	TNM System	M0
Diagnosis	Stage	TNM System	M1
Diagnosis	Histology	Adenocarcinoma of Prostate	Yes
Diagnosis	Histology	Small Cell	Yes
Diagnosis	Histology	NET	Yes
Clinical_Status	Disease Status	Advanced	Yes
Clinical_Status	Disease Status	Progressed/Refractory	Yes	<=6M
Clinical_Status	Disease Status	Recurrence/Relapsed	Yes
Clinical_Status	Disease Status	Metastasis	Yes
Clinical_Status	Disease Status	Resected	Yes
Clinical_Status	Disease Status	Castration-sensitive (CSPC)	Yes
Clinical_Status	Disease Status	Castration-resistant (CRPC)	Yes
Clinical_Status	Disease Status	Metastatic Castration-resistant (mCRPC)	Yes
Biomarker	Biomarker	p53 Mutation	Any
Biomarker	Biomarker	HER2 mutation	Any
Biomarker	Biomarker	ATM/ATR	Any
Biomarker	Biomarker	BRCA 1/2	Any
Biomarker	Biomarker	BARD1	Any
Biomarker	Biomarker	BCRP (ABCG 2)	Any
Biomarker	Biomarker	BRIP1	Any
Biomarker	Biomarker	CHEK1/2	Any
Biomarker	Biomarker	CDK12	Any
Biomarker	Biomarker	FACBC	Yes
Biomarker	Biomarker	FANCA	Yes
Biomarker	Biomarker	MMR Genes	Any
Biomarker	Biomarker	MLH1	Any
Biomarker	Biomarker	MSH6	Any
Biomarker	Biomarker	PALB2	Any
Biomarker	Biomarker	RAD51 C/D	Any
Biomarker	Biomarker	AR splicing	Any
Biomarker	Biomarker	MSI-H	Yes
Biomarker	Biomarker	MSS	Yes
Biomarker	Biomarker	Increased PSA	Yes
Biomarker	Biomarker	PSA Doubling Time	<=10M
Biomarker	Biomarker	PSA Doubling Time	<=12 M
Biomarker	Biomarker	PSA Doubling Time	<=15 M
Biomarker	Biomarker	PSA	>=0.1 ng/mL
Biomarker	Biomarker	PSA	>=0.2 ng/mL
Biomarker	Biomarker	PSA	>=0.5 ng/mL
Biomarker	Biomarker	PSA	>=1 ng/mL
Biomarker	Biomarker	PSA	>=2 ng/mL
Biomarker	Biomarker	PSA	>=5 ng/mL
Biomarker	Biomarker	PSA	>=10 ng/mL
Biomarker	Biomarker	PSA	>=20 ng/mL
Biomarker	Biomarker	PSA	>=50 ng/mL
Biomarker	Biomarker	PSA	>=150 ng/mL
Biomarker	Biomarker	PSA	<=10 ng/mL
Biomarker	Biomarker	PSA	<=20 ng/mL
Biomarker	Biomarker	PSA	<=30 ng/mL
Biomarker	Biomarker	PSA	<=50 ng/mL
Biomarker	Biomarker	Gleason Score	6 (3+3)
Biomarker	Biomarker	Gleason Score	7 (3+4 or 4+3)
Biomarker	Biomarker	Gleason Score	8
Biomarker	Biomarker	Gleason Score	9 (4+5 or 5+4)
Biomarker	Biomarker	Gleason Score	10
Prior_therapy	Line of Therapy	Prior LOT	0
Prior_therapy	Line of Therapy	Prior LOT	1
Prior_therapy	Line of Therapy	Prior LOT	2
Prior_therapy	Line of Therapy	Prior LOT	3
Prior_therapy	Line of Therapy	Prior LOT	>=4
Prior_therapy	Hormone Therapy	Androen Deprivation Therapy (ATD)	Any
Prior_therapy	Hormone Therapy	LHRH (GnRH) Agonist	Any
Prior_therapy	Hormone Therapy	LHRH (GnRH) Agonist	Leuprolide
Prior_therapy	Hormone Therapy	LHRH (GnRH) Agonist	Goserelin
Prior_therapy	Hormone Therapy	LHRH (GnRH) Antagonist	Any
Prior_therapy	Hormone Therapy	LHRH (GnRH) Antagonist	Degarelix
Prior_therapy	Hormone Therapy	Anti-androgen Therapy 1st generation	Any
Prior_therapy	Hormone Therapy	Anti-androgen Therapy 1st generation	Bicalutamide
Prior_therapy	Hormone Therapy	Anti-androgen Therapy 1st generation	Nilutamide
Prior_therapy	Hormone Therapy	Anti-androgen Therapy 1st generation	Flutamide
Prior_therapy	Hormone Therapy	Anti-androgen Therapy	Ketoconazole
Prior_therapy	Hormone Therapy	Anti-androgen Therapy	Itraconazole
Prior_therapy	Hormone Therapy	Anti-androgen Therapy2nd generation	Abiraterone
Prior_therapy	Hormone Therapy	Anti-androgen Therapy 2nd generation	Enzalutamide (MDV-3100)
Prior_therapy	Hormone Therapy	Anti-androgen Therapy	Saviteronel
Prior_therapy	Hormone Therapy	Anti-androgen Therapy 2nd generation	Darolutamide
Prior_therapy	Hormone Therapy	Anti-androgen Therapy 2nd generation	Aplautamide
Prior_therapy	Hormone Therapy	Aromatase inhibitor	Any
Prior_therapy	Hormone Therapy	Aromatase inhibitor	Anastrozole
Prior_therapy	Hormone Therapy	Aromatase inhibitor	Exemestane
Prior_therapy	Hormone Therapy	Aromatase inhibitor	Letrozole
Prior_therapy	Hormone Therapy	5-alpha Reducing Agent	Any
Prior_therapy	Hormone Therapy	5-alpha Reducing Agent	Finasteride
Prior_therapy	Hormone Therapy	5-alpha Reducing Agent	Dutasteride
Prior_therapy	Hormone Therapy	5-alpha Reducing Agent	Megestrol Acetate
Prior_therapy	Hormone Therapy	TAK 700 (Orteronel)	Yes
Prior_therapy	Chemotherapy	Prior Chemotherapy	Any
Prior_therapy	Chemotherapy	Platinum-based	Any
Prior_therapy	Chemotherapy	Platinum-based	Cisplatin-based
Prior_therapy	Chemotherapy	Platinum-based	Carboplatin-based
Prior_therapy	Chemotherapy	Platinum-based	Oxalipolatin
Prior_therapy	Chemotherapy	Taxane-based	Any
Prior_therapy	Chemotherapy	Taxane-based	Docetaxel
Prior_therapy	Chemotherapy	Taxane-based	Cabazitaxel
Prior_therapy	Chemotherapy	Alkylating Agents	Cyclophosphamide
Prior_therapy	Chemotherapy	Alkylating Agents	Irinotecan
Prior_therapy	Immunotherapy	Prior Immunotherapy	Any
Prior_therapy	Immunotherapy	PD-1 Ab	Any
Prior_therapy	Immunotherapy	PD-1 Ab	Pembrolizumab
Prior_therapy	Immunotherapy	PD-L1/L2 Ab	Any
Prior_therapy	Immunotherapy	PD-L1/L2 Ab	Atezolizumab
Prior_therapy	Immunotherapy	PD-L1/L2 Ab	Avelumab
Prior_therapy	Immunotherapy	PD-L1/L2 Ab	Durvalumab
Prior_therapy	Immunotherapy	CTLA-4 Ab	Any
Prior_therapy	Immunotherapy	CTLA-4 Ab	Ipilimumab
Prior_therapy	Immunotherapy	Ox-40 Agonist, CD137 Ab	Any
Prior_therapy	Immunotherapy	CD137 Antibody	Any
Prior_therapy	Immunotherapy	Sipuleucel-T therapy	Yes
Prior_therapy	Immunotherapy	CD-73 Ab	Oleclumab	Current or Prior
Prior_therapy	Immunotherapy	IL-4	Dupilumab
Prior_therapy	Immunotherapy	Anti-TNF Agent	Any	<=2W or <= 4W
Prior_therapy	Targeted Therapy	Prior Targeted Therapy	Any
Prior_therapy	Targeted Therapy	AKT Inhibitor	Ipatasertib
Prior_therapy	Targeted Therapy	AKT Inhibitor	Capivasertib
Prior_therapy	Targeted Therapy	ALK Inhibitor	Any
Prior_therapy	Targeted Therapy	ALK Inhibitor	Crizotinib	Current or Prior
Prior_therapy	Targeted Therapy	ATR Inhibitor	Any
Prior_therapy	Targeted Therapy	BCR-ABL Inhibitor	Dasatinib	Current or Prior
Prior_therapy	Targeted Therapy	BCR-ABL Inhibitor	Imatinib	Current or Prior
Prior_therapy	Targeted Therapy	BCR-ABL Inhibitor	Nilotinib	Current or Prior
Prior_therapy	Targeted Therapy	BTK Inhibitor	Ibrutinib
Prior_therapy	Targeted Therapy	CDK 4/6 Inhibitor	Abemaciclib	Current or Prior
Prior_therapy	Targeted Therapy	EZH2 Inhibitor	Any
Prior_therapy	Targeted Therapy	HER2 Antibody	Trastuzumab	Current or Prior
Prior_therapy	Targeted Therapy	HER2 Antibody	Ado-trastuzumab Emtansine (T-DM1)	Current or Prior
Prior_therapy	Targeted Therapy	MEK Inhibitor	Trametinib	Current or Prior
Prior_therapy	Targeted Therapy	mTOR Inhibitor	Any
Prior_therapy	Targeted Therapy	NTRK Inhibitor	Entrectinib	Current or Prior
Prior_therapy	Targeted Therapy	PARP Inhibitor	Any
Prior_therapy	Targeted Therapy	PARP Inhibitor	Niraparib	Current or Prior
Prior_therapy	Targeted Therapy	PARP Inhibitor	Olaparib
Prior_therapy	Targeted Therapy	PARP Inhibitor	Rucaparib	Current or Prior
Prior_therapy	Targeted Therapy	PARP Inhibitor	Talazoparib	Current or Prior
Prior_therapy	Targeted Therapy	PARP Inhibitor	Veliparib	Current or Prior
Prior_therapy	Targeted Therapy	PDGFR Inhibitor	Sunitinib	Current or Prior
Prior_therapy	Targeted Therapy	PI3K Inhibitor	Any
Prior_therapy	Targeted Therapy	RET Inhibitor	Carbozantinib
Prior_therapy	Targeted Therapy	SK2 Inhibitor	Opaganib
Prior_therapy	Targeted Therapy	Pan-TRK Inhibitor	Larotrectinib	Current or Prior
Prior_therapy	Targeted Therapy	VEGF Inhibitor	Any
Prior_therapy	Targeted Therapy	VEGF Inhibitor	Bevacizumab
Prior_therapy	Targeted Therapy	VEGF Inhibitor	Cediranib
Prior_therapy	Neoadjuvant Treatment	Neo/-adjuvant	Yes
Prior_therapy	Radiotherapy	Rhenium-186/188	Yes	<4W
Prior_therapy	Radiotherapy	Samarium- 153	Yes	<4W
Prior_therapy	Radiotherapy	Strontium-89	Yes	<4W
Prior_therapy	Radiotherapy	External Beam	Yes	<4W
Prior_therapy	Radiotherapy	Radiation	Yes
Procedure	Procedure	Orchiectomy	Yes
Procedure	Procedure	Bilateral Orchiectomy	Yes
Procedure	Procedure	Prostatectomy	Yes
Procedure	Procedure	Adrenalectomy	Yes
Procedure	Procedure	Ablation therapy	Yes
Procedure	Procedure	Bone scan or CT/MRI Evidence	Yes
Lab_test	Test	Adequate Organ Function	Yes
Lab_test	Test	Adequate Liver Function|Adequate Hepatic Function	Yes
Lab_test	Test	AST|SGOT|ASAT	<=1x ULN
Lab_test	Test	AST|SGOT|ASAT	<=1.5x ULN
Lab_test	Test	AST|SGOT|ASAT	<=2x ULN
Lab_test	Test	AST|SGOT|ASAT	<=2.5x ULN
Lab_test	Test	AST|SGOT|ASAT	<=3x ULN
Lab_test	Test	AST|SGOT|ASAT	<=4x ULN
Lab_test	Test	AST|SGOT|ASAT	<=5x ULN, Liver Met Cases and GS patient
Lab_test	Test	ALT|SGPT|ALAT	<=1x ULN
Lab_test	Test	ALT|SGPT|ALAT	<=1.5x ULN
Lab_test	Test	ALT|SGPT|ALAT	<=2x ULN
Lab_test	Test	ALT|SGPT|ALAT	<=2.5x ULN
Lab_test	Test	ALT|SGPT|ALAT	<=3x ULN
Lab_test	Test	ALT|SGPT|ALAT	<=4x ULN
Lab_test	Test	ALT|SGPT|ALAT	<=5x ULN, Liver Met Cases and GS patient
Lab_test	Test	Total Bilirubin|Bilirubin|Serum Bilirubin	<=1x ULN
Lab_test	Test	Total Bilirubin|Bilirubin|Serum Bilirubin	<=1.5x ULN
Lab_test	Test	Total Bilirubin|Bilirubin|Serum Bilirubin	<=2x ULN
Lab_test	Test	Total Bilirubin|Bilirubin|Serum Bilirubin	<=2.5x ULN
Lab_test	Test	Total Bilirubin|Bilirubin|Serum Bilirubin	<=3x ULN, Liver Met Cases and GS patient
Lab_test	Test	Direct Bilirubin	<=1x ULN, if Total Bilirubin is >1.5x Case
Lab_test	Test	Direct Bilirubin	<1.5x ULN, if Total Bilirubin is >1.5x Case
Lab_test	Test	Adequate Kidney Function|Adequate Renal Function	Yes
Lab_test	Test	Serum Creatinine	<=1x ULN
Lab_test	Test	Serum Creatinine	<=1.5x ULN
Lab_test	Test	Serum Creatinine	<=2x ULN
Lab_test	Test	Serum Creatinine	<=2.0 mg/dL
Lab_test	Test	Serum Creatinine	<=2.5 mg/dL
Lab_test	Test	CrCL|creatinine clearance	>=30 mL/min
Lab_test	Test	CrCL|creatinine clearance	>=40
Lab_test	Test	CrCL|creatinine clearance	>=45
Lab_test	Test	CrCL|creatinine clearance	>=50
Lab_test	Test	CrCL|creatinine clearance	>=60
Lab_test	Test	eGFR|estimated glomerular filtration rate	>= 30 mL/min
Lab_test	Test	eGFR|estimated glomerular filtration rate	>= 45
Lab_test	Test	eGFR|estimated glomerular filtration rate	>= 50
Lab_test	Test	eGFR|estimated glomerular filtration rate	>= 60
Lab_test	Test	Serum Albumin	>=2.5 g/dL
Lab_test	Test	Serum Calcium|Total Calcium	>11 mg/dL|2.8mmol/L
Lab_test	Test	Serum Calcium|Total Calcium	>11.5 mg/dL
Lab_test	Test	Serum Calcium|Total Calcium	>13.5 mg/dL
Lab_test	Test	Serum Calcium|Total Calcium	>= 1x LLN|LLN
Lab_test	Test	Others
Lab_test	Test	Serum Potassium	>= 1x LLN|LLN
Lab_test	Test	Magnesium	>= 1x LLN|LLN
Lab_test	Test	Phosphorus	>= 1x LLN|LLN
Lab_test	Test	Phosphorus	>= 1.5x LLN
Lab_test	Test	Alkaline Phosphatase	<=2.5x ULN
Lab_test	Test	Alkaline Phosphatase	<=3x ULN
Lab_test	Test	Alkaline Phosphatase	<=5x ULN
Lab_test	Test	Lipase	<=1x UNL
Lab_test	Test	GGT	<= 5x ULN
Lab_test	Test	Adequate Hematologic Function|Adequate Blood Function	Yes
Lab_test	Test	Platelets	>=50000 cells/uL or mm3
Lab_test	Test	Platelets	>=75000
Lab_test	Test	Platelets	>=100000
Lab_test	Test	Absolute neutrophil count|ANC	>=500
Lab_test	Test	Absolute neutrophil count|ANC	>=750
Lab_test	Test	Absolute neutrophil count|ANC	>=1000
Lab_test	Test	Absolute neutrophil count|ANC	>=1500
Lab_test	Test	Absolute neutrophil count|ANC	>=1800
Lab_test	Test	Hemoglobin|Hgb|Hb	>=6.5 g/DL
Lab_test	Test	Hemoglobin|Hgb|Hb	>=7 g/DL
Lab_test	Test	Hemoglobin|Hgb|Hb	>=8
Lab_test	Test	Hemoglobin|Hgb|Hb	>=8.5
Lab_test	Test	Hemoglobin|Hgb|Hb	>=9
Lab_test	Test	Hemoglobin|Hgb|Hb	>=10
Lab_test	Test	Hemoglobin|Hgb|Hb	>=11
Lab_test	Test	HemoglobinA1c|HgA1c	<=7
Lab_test	Test	HemoglobinA1c|HgA1c	<=8
Lab_test	Test	HemoglobinA1c|HgA1c	<=9
Lab_test	Test	HemoglobinA1c|HgA1c	<=10
Lab_test	Test	White blood cell|WBC|Leukocyte	>= 1000 cells/uL or mm3
Lab_test	Test	White blood cell|WBC|Leukocyte	>= 2000
Lab_test	Test	White blood cell|WBC|Leukocyte	>= 2500
Lab_test	Test	White blood cell|WBC|Leukocyte	>= 3000
Lab_test	Test	Lymphocyte	>=300 cells/uL or mm3
Lab_test	Test	Lymphocyte	>=500
Lab_test	Test	Normal Heart function	Yes
Lab_test	Test	Adequate Heart Function|Adequate Cardiac Function	Yes
Lab_test	Test	QTc	<=450 msec
Lab_test	Test	QTc	<=460
Lab_test	Test	QTc	<=470
Lab_test	Test	QTc	<=480
Lab_test	Test	QTc	<=500
Lab_test	Test	left ventricular ejection fraction|LEVF	>=40%
Lab_test	Test	left ventricular ejection fraction|LEVF	>=45%
Lab_test	Test	left ventricular ejection fraction|LEVF	>=50%
Lab_test	Test	left ventricular ejection fraction|LEVF	>=55%
Lab_test	Test	left ventricular ejection fraction|LEVF	>= 1x LLN
Lab_test	Test	Adequate Lung Function|Adequate Pulmonary Function	Yes
Lab_test	Test	Forced expiratory volume 1|FEV1	>=60%
Lab_test	Test	Forced vital capacity|FVC	>=50%
Lab_test	Test	Diffusing capacity for carbon monoxideDLCO	>=40%
Lab_test	Test	Diffusing capacity for carbon monoxideDLCO	>=50%
Lab_test	Test	International normalised ratio|INR	<=1x ULN
Lab_test	Test	International normalised ratio|INR	<=1.3x ULN
Lab_test	Test	International normalised ratio|INR	<=1.5x ULN
Lab_test	Test	activated partial thromboplastin time|aPTT	<=1x ILN
Lab_test	Test	activated partial thromboplastin time|aPTT	<=1.5x ILN
Lab_test	Test	Velocity	>=40%
Lab_test	Test	Pulmonary function tests|PFT	>45%
Lab_test	Test	Serum Testosterone	<=50 ng/mL
Lab_test	Test	Serum Testosterone	>=1 ng/mL
Lab_test	Test	Serum Testosterone	>=50 ng/mL
Lab_test	Test	Serum Testosterone	>=100 ng/mL
Lab_test	Test	Serum Testosterone	>=150 ng/mL
Lab_test	Test	Serum Testosterone	>=200 ng/mL
Lab_test	Test	Serum Testosterone	>=250 ng/mL
Comorbidity	Other malignancy	Other Malignancy	Yes	<= 5Y, <=3Y, <=2Y, <=1Y
Comorbidity	CNS Disease	CNS Met	Yes	Current or Prior
Comorbidity	CNS Disease	Brain Met	Yes	Current or Prior
Comorbidity	CNS Disease	Brain Met	Active	Current or Prior
Comorbidity	CNS Disease	Carcinomatous Meningitis	Yes	Current or Prior
Comorbidity	CNS Disease	Leptomeningeal	Yes	Current or Prior
Comorbidity	CNS Disease	Spinal Cord Compression	Yes	Current or Prior
Comorbidity	CNS Disease	Peritoneal Carcinomatosis	Yes	Current or Prior
Comorbidity	CNS Disease	Cerebral Edema	Yes
Comorbidity	CNS Disease	Cerebral Aneurysm	Yes
Comorbidity	CNS Disease	Sensory Neuropathy	Yes
Comorbidity	CNS Disease	Seizures	Yes	>2 Times Within a Year
Comorbidity	CNS Disease	Intracranial Hemorrhage	Yes
Comorbidity	CNS Disease	Central Nervous System Bleeding	Yes
Comorbidity	CNS Disease	Motor Neuropathy	Yes
Comorbidity	Cardiovascular Disease	Congestive Heart Failure	Yes
Comorbidity	Cardiovascular Disease	Unstable Angina	Yes	<=3M or <= 6 M,
Comorbidity	Cardiovascular Disease	Acute Myocardial Infarction	Yes	<=3M or <= 6 M,
Comorbidity	Cardiovascular Disease	Arrythmia	Other Arrythmia	<=3M or <= 6 M,
Comorbidity	Cardiovascular Disease	Arrythmia	Tachycardia (Torsade de Pointes)	<=3M or <= 6 M,
Comorbidity	Cardiovascular Disease	Long QT Syndrome	Yes	<=3M or <= 6 M,
Comorbidity	Cardiovascular Disease	Arrythmia	Atrial Fibrillation and Flutter	<=3M or <= 6 M,
Comorbidity	Cardiovascular Disease	Arrythmia	Symptomatic Bradycardia	<=3M or <= 6 M,
Comorbidity	Cardiovascular Disease	Uncontrolled Hypertension	Yes	<=3M or <= 6 M,
Comorbidity	Cardiovascular Disease	Aneurysm	Yes	<=3M or <= 6 M,
Comorbidity	Cardiovascular Disease	Coronary Heart Disease	Yes	<=3M or <= 6 M,
Comorbidity	Cardiovascular Disease	Cardiomyopathy	Yes	<=3M or <= 6 M,
Comorbidity	Cardiovascular Disease	Vasculitis	Yes	<=3M or <= 6 M,
Comorbidity	Cardiovascular Disease	Pericardial Effusion	Yes	<=3M or <= 6 M,
Comorbidity	Cardiovascular Disease	Peripheral Vascular Disease	Yes	<=3M or <= 6 M,
Comorbidity	Cardiovascular Disease	Transient Ischemic Attacks (Stroke)	Yes	<=3M or <= 6 M,
Comorbidity	Cardiovascular Disease	Heart Diseae	New York Heart Association Class II
Comorbidity	Cardiovascular Disease	Heart Diseae	New York Heart Association Class III
Comorbidity	Cardiovascular Disease	Heart Diseae	New York Heart Association Class III-IV
Comorbidity	Infectious Disease	HIV	Yes
Comorbidity	Infectious Disease	HBV	Yes
Comorbidity	Infectious Disease	HCV	Yes
Comorbidity	Infectious Disease	TB	Yes
Comorbidity	Infectious Disease	Bacterial Infection	Yes	<=6M or <= 12 M,
Comorbidity	Infectious Disease	Fungal Infection	Yes	<=6M or <= 12 M,
Comorbidity	Infectious Disease	Viral Infection	Yes	<=6M or <= 12 M,
Comorbidity	Infectious Disease	Opportunistic Infection	Yes	<=6M or <= 12 M,
Comorbidity	Pulmonary Disease	Interstitial Lung Disease	Yes
Comorbidity	Pulmonary Disease	Interstitial Lung Disease	Pulmonary fibrosis	<=3M or <= 6 M,
Comorbidity	Pulmonary Disease	Interstitial Lung Disease	(Non-infectious) Pneumonitis	<=3M or <= 6 M,
Comorbidity	Pulmonary Disease	Chronic Obstructive Pulmonary Disease	Yes
Comorbidity	Pulmonary Disease	Severe Persistent Asthma	Yes
Comorbidity	Pulmonary Disease	Pulmonary Hypertenion	Yes	<=3M or <= 6 M,
Comorbidity	Pulmonary Disease	Pulmonary Hemorrhage	Yes	<=3M or <= 6 M,
Comorbidity	Pulmonary Disease	DVT/PE	Yes	<=3M or <= 6 M,
Comorbidity	Pulmonary Disease	Pleural effusion	Yes	<=3M or <= 6 M,
Comorbidity	Pulmonary Disease	Bronchiolitis Obliterans	Yes
Comorbidity	Hepatic Disease	Hepatic Failure	Yes
Comorbidity	Hepatic Disease	Fibrosis	Yes
Comorbidity	Hepatic Disease	Cirrhosis	Yes
Comorbidity	Hepatic Disease	NASH	Yes
Comorbidity	Hepatic Disease	Portal hypertension	Yes
Comorbidity	Hepatic Disease	Cholangiocarcinoma	Yes
Comorbidity	Hepatic Disease	Chronic Liver Disease	Class B (7-9)
Comorbidity	Hepatic Disease	Chronic Liver Disease	Class C (10-15)
Comorbidity	Gastrointestinal Disease	Intestinal Malabsorption	Yes
Comorbidity	Gastrointestinal Disease	Intestinal Malfunction	Yes
Comorbidity	Gastrointestinal Disease	Diverticulitis	Yes
Comorbidity	Gastrointestinal Disease	Gastritis	Yes
Comorbidity	Gastrointestinal Disease	Fistula	Yes
Comorbidity	Gastrointestinal Disease	Bowel Obstruction	Yes
Comorbidity	Gastrointestinal Disease	Gastrointestinal Perforation	Yes	<=3M or <= 6 M,
Comorbidity	Gastrointestinal Disease	Gastrointestinal Bleeding	Yes	<=3M or <= 6 M,
Comorbidity	Gastrointestinal Disease	Irritable Bowel Syndrome	Yes
Comorbidity	Metabolic Disease	T1D	Yes
Comorbidity	Metabolic Disease	T2D	Yes
Comorbidity	Metabolic Disease	Diabetic Ketoacidosis	Yes
Comorbidity	Metabolic Disease	Hypokalemia	Yes
Comorbidity	Metabolic Disease	Hypocalcemia	Yes
Comorbidity	Endocrine Disease	Unconjugated Hyperbilirubinemia	Yes
Comorbidity	Endocrine Disease	Hypophysitis	Yes
Comorbidity	Endocrine Disease	Adrenal Insufficiency	Addison's disease
Comorbidity	Immune Disease	Autoimmune Disease	Yes
Comorbidity	Immune Disease	Autoimmune Disease	Ulcerative Colitis
Comorbidity	Immune Disease	Autoimmune Disease	Crohn's Disease
Comorbidity	Immune Disease	Autoimmune Disease	Systemic Lupus Erythematosus
Comorbidity	Immune Disease	Autoimmune Disease	Rheumatoid Arthritis
Comorbidity	Immune Disease	Autoimmune Disease	Systemic Sclerosis (or Scleroderma)
Comorbidity	Immune Disease	Autoimmune Disease	Graves' Disease
Comorbidity	Immune Disease	Autoimmune Disease	Guillain-barré Syndrome
Comorbidity	Immune Disease	Autoimmune Disease	Antiphospholipid Syndrome
Comorbidity	Immune Disease	Autoimmune Disease	Sjogren's Syndrome
Comorbidity	Immune Disease	Immune Depressing Disease	Ataxia Telangiectasia
Comorbidity	Immune Disease	Immunodeficiency	Yes
Comorbidity	Immune Disease	Immunodeficiency	Hypogammaglobulinemia
Comorbidity	Musculoskeletal Disease	Osteoporosis	Yes
Comorbidity	Musculoskeletal Disease	Osteomalacia	Yes
Comorbidity	Musculoskeletal Disease	Osteoarthritis	Yes
Comorbidity	Musculoskeletal Disease	Congenital Myasthenic Syndrome	Yes
Comorbidity	Musculoskeletal Disease	Myalgia	Yes
Comorbidity	Musculoskeletal Disease	Muscular Atrophy	Yes
Comorbidity	Eye Disease	Glaucoma	Yes
Comorbidity	Eye Disease	Presyncope	Yes
Comorbidity	Hematologic Disease	MDS	Yes
Comorbidity	Pancreatic Disease	Pancreatitis	Yes
Comorbidity	Other Metastasis	Liver Metastasis	Yes
Comorbidity	Other Metastasis	Bone Metastasis	Yes
Other_medication	Medication	Current use of Systemic Steroids	Any	<2W or <4W
Other_medication	Medication	Current use of Systemic Steroids	Prednisone	<2W or <4W
Other_medication	Medication	Current use of Systemic Steroids	Dexamethasone	<2W or <4W
Other_medication	Medication	Current use of Anticoagulants /Antithrombotics/Antiplatelets	Any	<2W or <4W
Other_medication	Medication	Current use of Anticoagulants /Antithrombotics/Antiplatelets	Walfarin	<2W or <4W
Other_medication	Medication	Current use of Anticoagulants /Antithrombotics/Antiplatelets	Heparin	<2W or <4W
Other_medication	Medication	Current use of Antarrhythmic Agents	Any	<2W or <4W
Other_medication	Medication	Current use of Antarrhythmic Agents	Propafenone	<2W or <4W
Other_medication	Medication	Current use of Antarrhythmic Agents	Procainamide	<2W or <4W
Other_medication	Medication	Current use of Antihistamine	Any	<2W or <4W
Other_medication	Medication	Current use of Antihistamine	Cimetidine	<2W or <4W
Other_medication	Medication	Current use of NSAID	Any	<2W or <4W
Other_medication	Medication	Current use of Antidepressant	Any	<2W or <4W
Other_medication	Medication	Current use of Antidepressant	Nefazodone	<2W or <4W
Other_medication	Medication	Current use of Antbiotics	Any	<2W or <4W
Other_medication	Medication	Current use of Antbiotics	Rifabutin	<2W or <4W
Other_medication	Medication	Current use of Antbiotics	Clarithromycin	<2W or <4W
Other_medication	Medication	Current use of Antbiotics	Azithromycin	<2W or <4W
Other_medication	Medication	Current use of Antbiotics	Imipenem	<2W or <4W
Other_medication	Medication	Systemic Infection Therapy	Any	<2W or <4W
Other_medication	Medication	Current use of Bisphosphonates	Yes	<2W or <4W
Other_medication	Medication	Current use of Blood Thinner	Any	<2W or <4W
Other_medication	Medication	Current use of Insulin	Yes	<2W or <4W
Other_medication	Medication	Current use of Immunosupressant	Yes	<2W or <4W
Other_medication	Medication	Current use CYP3A4/5 Inhibitor/Inducer	Any	<2W or <4W
Other_medication	Medication	Current use CYP2C8 Inhibitor/Inducer	Any	<2W or <4W
Other_medication	Medication	CYP2C19 inhibitors	Any	<2W or <4W
Other_medication	Medication	Anti-fungal Drug	Miconazole
Other_medication	Medication	CSF1R inhibitor	Yes
Other_medication	Medication	Current use Anticonvulsant	Any	<2W or <4W
Other_medication	Medication	Current use Anticonvulsant	Phenytoin	<2W or <4W
Other_medication	Medication	Current use Anticonvulsant	Gabapentin	<2W or <4W
Other_medication	Medication	Live Vaccine	Yes	<2W or <4W
Other_medication	Medication	Metformin	Yes	<6M
Other_medication	Medication	Denosumab	Yes	<4W
Other_medication	Medication	Prior Anti-cancer Drug	Yes	<=2W or 5 half-life or<=4W
Other_medication	Medication	Prior Investigation Drug	Yes	<=2W or <=4W
Other_medication	Medication	Current use of Hormone Replacement Drug	Yes
Other_medication	Medication	Current Herbal Supplement	Yes
Other_medication	Medication	Hypomethylating Agent	Yes	<3W
Other_medication	Medication	Azacitidine and Decitabine	Yes	<3W
Other_medication	Medication	Continuous use of PPIs or H2R Antagonist	Yes
Other_medication	Medication	Thyroxine	Yes
Other_medication	Medication	Calcineurin Inhibitor	Yes
Other_medication	Medication	Simvastatin	Yes
Other_observation	Observation	Contraception	Yes
Other_observation	Observation	Pregnant	Yes
Other_observation	Observation	Lactating/Nursing	Yes
Other_observation	AE/Toxicity	Hypersensitivity to Excepients of Drug	Yes
Other_observation	AE/Toxicity	Unresloved Toxicity from the prior treatment	<=Grade 1
Other_observation	AE/Toxicity	Unresloved Toxicity from the prior treatment	<=Grade 2
Other_observation	AE/Toxicity	Adverse Events	Yes
Other_observation	AE/Toxicity	CTCAE version 5	<=Grade 1
Other_observation	AE/Toxicity	CTCAE version 5	<=Grade 2
Other_observation	AE/Toxicity	CTCAE version 5	<=Grade 3
Other_observation	AE/Toxicity	Immune-related Adverse Events	Yes
Other_observation	AE/Toxicity	Immune-related Ocular Events	Yes
Other_observation	Observation	Traumatic Injury	Yes	<4W
Other_observation	Observation	Non-healing Wound	Yes	<4W
Other_observation	Observation	Uncontrolled Nausea	Yes	<4W
Other_observation	Observation	Psychiatric or Substance Abuse Disorders	Yes
Other_observation	Observation	Bone Fracture	Yes	<4W
