# Supplementary material for: Optimizing Clinical Trial Eligibility Design Using Natural Language Processing Models and Real-World Data: Algorithm Development and Validation
Source: JMIR AI. 2024 Jul 29;3:e50800. doi: 10.2196/50800 (PMC11319878; doi:10.2196/50800)
Supplement: Multimedia Appendix 12 [file ai_v3i1e50800_app12.xlsx]

## Sheet: Sheet1
Primary_group	Entity	Attribute	Value	Temporal
Demographic	Demographic	Age	>=18
Demographic	Demographic	Gender	Female
Demographic	Demographic	Gender	Male
Vital	Vital	ECOG	0
Vital	Vital	ECOG	1
Vital	Vital	ECOG	2
Vital	Vital	ECOG	3
Vital	Vital	Karnofsky	100
Vital	Vital	Karnofsky	>=90
Vital	Vital	Karnofsky	>=80
Vital	Vital	Karnofsky	>=70
Vital	Vital	Systolic Blood Pressure	>180 mmg
Vital	Vital	Systolic Blood Pressure	>160 mmg
Vital	Vital	Systolic Blood Pressure	>150 mmg
Vital	Vital	Systolic Blood Pressure	>140 mmg
Vital	Vital	Diastolic_Blood Pressure	>=80 mmg
Vital	Vital	Diastolic_Blood Pressure	>=90 mmg
Vital	Vital	Diastolic_Blood Pressure	>=100 mmg
Vital	Vital	Diastolic_Blood Pressure	>=120 mmg
Vital	Vital	Body Weight (kg)	>30kg
Vital	Vital	Body Weight (kg)	>45kg
Diagnosis	Stage	Stage Groups	I
Diagnosis	Stage	Stage Groups	II
Diagnosis	Stage	Stage Groups	III
Diagnosis	Disease Status	Active Multiple Myeloma (MM)	Yes
Clinical_status	Disease Status	Refractory/Progressed MM	Yes
Clinical_status	Disease Status	MM in Remission/Respond	Yes
Clinical_status	Disease Status	Relapsed/Recurrent MM	Yes
Clinical_status	Disease Status	Smoldering Myeloma	Yes
Clinical_status	Disease Status	Non-secretaty MM	Yes
Clinical_status	Disease Status	MM with Bone Leasion	Yes
Clinical_status	Disease Status	MM with Brain Leasion	Yes
Clinical_status	Disease Status	MM with CNS Involvement	Yes
Biomarker	Biomarker	BCMA+	Yes
Biomarker	Biomarker	FLT-3 Mutation	Yes
Biomarker	Biomarker	DKK1 mutation	Yes
Biomarker	Biomarker	p53 Mutation	Any
Biomarker	Biomarker	17p Deletion	Any
Biomarker	Biomarker	t(1;19): TCF3/PBX1 genes	Yes
Biomarker	Biomarker	t(4;11): NUP98/RAP1GDS1 genes	Yes
Biomarker	Biomarker	t(4;14): FGFR3 gene	Yes
Biomarker	Biomarker	t(6;14): CCND3 gene	Yes
Biomarker	Biomarker	t(8;14): IGH/c-MYC gene	Yes
Biomarker	Biomarker	t(9;22): BCR/ABL genes	Yes
Biomarker	Biomarker	t(11;14):IGH/CCND1 genes	Yes
Biomarker	Biomarker	t(14;16): IGH/c-MAF genes	Yes
Biomarker	Biomarker	t(14;20): IGH/MAFB genes	Yes
Lab_test	Test	M protein SPEP	>=0.5 g/dL
Lab_test	Test	M protein SPEP	>=1
Lab_test	Test	M protein SPEP	>=3
Lab_test	Test	M protein UPEP	>=200 mg/24hr
Lab_test	Test	M protein UPEP	>=500
Lab_test	Test	sFLC	>=10 mg/dL
Lab_test	Test	sFLC	>=20
Lab_test	Test	LDH	>=360
Lab_test	Test	LDH	<300
Lab_test	Test	LDH	<560
Lab_test	Test	BMPCs	>=5%
Lab_test	Test	BMPCs	>=10
Lab_test	Test	BMPCs	>=20
Lab_test	Test	BMPCs	>=30
Lab_test	Test	BMPCs	>=60
Lab_test	Test	BMPCs	<=60
Lab_test	Test	Adequate Organ Function	Yes
Lab_test	Test	Adequate Liver Function|Adequate Hepatic Function	Yes
Lab_test	Test	AST|SGOT|ASAT	<=1x ULN
Lab_test	Test	AST|SGOT|ASAT	<=1.5x ULN
Lab_test	Test	AST|SGOT|ASAT	<=2x ULN
Lab_test	Test	AST|SGOT|ASAT	<=2.5x ULN
Lab_test	Test	AST|SGOT|ASAT	<=3x ULN
Lab_test	Test	AST|SGOT|ASAT	<=4x ULN
Lab_test	Test	AST|SGOT|ASAT	<=5x ULN, Liver Met Cases and GS patient
Lab_test	Test	ALT|SGPT|ALAT	<=1x ULN
Lab_test	Test	ALT|SGPT|ALAT	<=1.5x ULN
Lab_test	Test	ALT|SGPT|ALAT	<=2x ULN
Lab_test	Test	ALT|SGPT|ALAT	<=2.5x ULN
Lab_test	Test	ALT|SGPT|ALAT	<=3x ULN
Lab_test	Test	ALT|SGPT|ALAT	<=4x ULN
Lab_test	Test	ALT|SGPT|ALAT	<=5x ULN, Liver Met Cases and GS patient
Lab_test	Test	Total Bilirubin|Bilirubin|Serum Bilirubin	<=1x ULN
Lab_test	Test	Total Bilirubin|Bilirubin|Serum Bilirubin	<=1.5x ULN
Lab_test	Test	Total Bilirubin|Bilirubin|Serum Bilirubin	<=2x ULN
Lab_test	Test	Total Bilirubin|Bilirubin|Serum Bilirubin	<=2.5x ULN
Lab_test	Test	Total Bilirubin|Bilirubin|Serum Bilirubin	<=3x ULN, Liver Met Cases and GS patient
Lab_test	Test	Direct Bilirubin	<=1x ULN, if Total Bilirubin is >1.5x Case
Lab_test	Test	Direct Bilirubin	<1.5x ULN, if Total Bilirubin is >1.5x Case
Lab_test	Test	Adequate Kidney Function|Adequate Renal Function	Yes
Lab_test	Test	Serum Creatinine	<=1x ULN
Lab_test	Test	Serum Creatinine	<=1.5x ULN
Lab_test	Test	Serum Creatinine	<=2x ULN
Lab_test	Test	Serum Creatinine	<=2.0 mg/dL
Lab_test	Test	Serum Creatinine	<=2.5 mg/dL
Lab_test	Test	CrCL|creatinine clearance	>=30 mL/min
Lab_test	Test	CrCL|creatinine clearance	>=40
Lab_test	Test	CrCL|creatinine clearance	>=45
Lab_test	Test	CrCL|creatinine clearance	>=50
Lab_test	Test	CrCL|creatinine clearance	>=60
Lab_test	Test	eGFR|estimated glomerular filtration rate	>= 30 mL/min
Lab_test	Test	eGFR|estimated glomerular filtration rate	>= 45
Lab_test	Test	eGFR|estimated glomerular filtration rate	>= 50
Lab_test	Test	eGFR|estimated glomerular filtration rate	>= 60
Lab_test	Test	Serum Albumin	>=2.5 g/dL
Lab_test	Test	Serum Calcium|Total Calcium	>11 mg/dL|2.8mmol/L
Lab_test	Test	Serum Calcium|Total Calcium	>11.5 mg/dL
Lab_test	Test	Serum Calcium|Total Calcium	>13.5 mg/dL
Lab_test	Test	Serum Calcium|Total Calcium	>= 1x LLN|LLN
Lab_test	Test	Others
Lab_test	Test	Serum Potassium	>= 1x LLN|LLN
Lab_test	Test	Magnesium	>= 1x LLN|LLN
Lab_test	Test	Phosphorus	>= 1x LLN|LLN
Lab_test	Test	Phosphorus	>= 1.5x LLN
Lab_test	Test	Alkaline Phosphatase	<=2.5x ULN
Lab_test	Test	Alkaline Phosphatase	<=3x ULN
Lab_test	Test	Alkaline Phosphatase	<=5x ULN
Lab_test	Test	Lipase	<=1x UNL
Lab_test	Test	GGT	<= 5x ULN
Lab_test	Test	Adequate Hematologic Function|Adequate Blood Function	Yes
Lab_test	Test	Platelets	>=50000 cells/uL or mm3
Lab_test	Test	Platelets	>=75000
Lab_test	Test	Platelets	>=100000
Lab_test	Test	Absolute neutrophil count|ANC	>=500
Lab_test	Test	Absolute neutrophil count|ANC	>=750
Lab_test	Test	Absolute neutrophil count|ANC	>=1000
Lab_test	Test	Absolute neutrophil count|ANC	>=1500
Lab_test	Test	Absolute neutrophil count|ANC	>=1800
Lab_test	Test	Hemoglobin|Hgb|Hb	>=6.5 g/DL
Lab_test	Test	Hemoglobin|Hgb|Hb	>=7 g/DL
Lab_test	Test	Hemoglobin|Hgb|Hb	>=8
Lab_test	Test	Hemoglobin|Hgb|Hb	>=8.5
Lab_test	Test	Hemoglobin|Hgb|Hb	>=9
Lab_test	Test	Hemoglobin|Hgb|Hb	>=10
Lab_test	Test	Hemoglobin|Hgb|Hb	>=11
Lab_test	Test	HemoglobinA1c|HgA1c	<=7
Lab_test	Test	HemoglobinA1c|HgA1c	<=8
Lab_test	Test	HemoglobinA1c|HgA1c	<=9
Lab_test	Test	HemoglobinA1c|HgA1c	<=10
Lab_test	Test	White blood cell|WBC|Leukocyte	>= 1000 cells/uL or mm3
Lab_test	Test	White blood cell|WBC|Leukocyte	>= 2000
Lab_test	Test	White blood cell|WBC|Leukocyte	>= 2500
Lab_test	Test	White blood cell|WBC|Leukocyte	>= 3000
Lab_test	Test	Lymphocyte	>=300 cells/uL or mm3
Lab_test	Test	Lymphocyte	>=500
Lab_test	Test	Normal Heart function	Yes
Lab_test	Test	Adequate Heart Function|Adequate Cardiac Function	Yes
Lab_test	Test	QTc	<=450 msec
Lab_test	Test	QTc	<=460
Lab_test	Test	QTc	<=470
Lab_test	Test	QTc	<=480
Lab_test	Test	QTc	<=500
Lab_test	Test	left ventricular ejection fraction|LEVF	>=40%
Lab_test	Test	left ventricular ejection fraction|LEVF	>=45%
Lab_test	Test	left ventricular ejection fraction|LEVF	>=50%
Lab_test	Test	left ventricular ejection fraction|LEVF	>=55%
Lab_test	Test	left ventricular ejection fraction|LEVF	>= 1x LLN
Lab_test	Test	Adequate Lung Function|Adequate Pulmonary Function	Yes
Lab_test	Test	Forced expiratory volume 1|FEV1	>=60%
Lab_test	Test	Forced vital capacity|FVC	>=50%
Lab_test	Test	Diffusing capacity for carbon monoxideDLCO	>=40%
Lab_test	Test	Diffusing capacity for carbon monoxideDLCO	>=50%
Lab_test	Test	International normalised ratio|INR	<=1x ULN
Lab_test	Test	International normalised ratio|INR	<=1.3x ULN
Lab_test	Test	International normalised ratio|INR	<=1.5x ULN
Lab_test	Test	activated partial thromboplastin time|aPTT	<=1x ILN
Lab_test	Test	activated partial thromboplastin time|aPTT	<=1.5x ILN
Lab_test	Test	Velocity	>=40%
Lab_test	Test	Pulmonary function tests|PFT	>45%
Prior_therapy	Line of Therapy	Prior LOT	0
Prior_therapy	Line of Therapy	Prior LOT	1
Prior_therapy	Line of Therapy	Prior LOT	2
Prior_therapy	Line of Therapy	Prior LOT	3
Prior_therapy	Line of Therapy	Prior LOT	>=4
Prior_therapy	Targeted Therapy	Proteosome Inhibitor	Any	Current or Prior
Prior_therapy	Targeted Therapy	Proteosome Inhibitor	Bortezomib-based	Current or Prior
Prior_therapy	Targeted Therapy	Proteosome Inhibitor	Carfilzomib-based	Current or Prior
Prior_therapy	Targeted Therapy	Proteosome Inhibitor	Ixazomib-based	Current or Prior
Prior_therapy	Targeted Therapy	Proteosome Inhibitor	Oprozomib-based	Current or Prior
Prior_therapy	Targeted Therapy	BCR inhibitor	Any	Current or Prior
Prior_therapy	Targeted Therapy	BTK inhibitor	Any	Current or Prior
Prior_therapy	Targeted Therapy	BTK inhibitor	Ibrutinib	Current or Prior
Prior_therapy	Targeted Therapy	Anti-BCMA Ab	Any	Current or Prior
Prior_therapy	Targeted Therapy	Anti-BCMA Ab	Belantamab	Current or Prior
Prior_therapy	Targeted Therapy	EGFR Inhibitor	Erlotinib	Current or Prior
Prior_therapy	Targeted Therapy	Anti-SLAMF7 Ab	Any	Current or Prior
Prior_therapy	Targeted Therapy	Anti-SLAMF7 Ab	Elotuzumab	Current or Prior
Prior_therapy	Targeted Therapy	MDM2 Inhibitor	Any	Current or Prior
Prior_therapy	Targeted Therapy	MEK Inhibitor	Any	Current or Prior
Prior_therapy	Chemotherapy	Prior Chemotherapy	Any	Current or Prior
Prior_therapy	Chemotherapy	Alkylating Agent	Any	Current or Prior
Prior_therapy	Chemotherapy	Alkylating Agent	Bendamustine	Current or Prior
Prior_therapy	Chemotherapy	Alkylating Agent	Cyclophosphamide	Current or Prior
Prior_therapy	Chemotherapy	Alkylating Agent	Melphalan	Current or Prior
Prior_therapy	Chemotherapy	Antimetabolites	Fludarabine	Current or Prior
Prior_therapy	Immunotherapy	Prior Immunotherapy	Any	Current or Prior
Prior_therapy	Immunotherapy	PD-1 Ab	Any	Current or Prior
Prior_therapy	Immunotherapy	PD-1 Ab	Pembrolizumab	<=2W or <= 4W
Prior_therapy	Immunotherapy	PD-1 Ab	Nivolumab	Current or Prior
Prior_therapy	Immunotherapy	PD-L1/L2 Ab	Any	Current or Prior
Prior_therapy	Immunotherapy	PD-L1/L2 Ab	Atezolizumab	Current or Prior
Prior_therapy	Immunotherapy	PD-L1/L2 Ab	Avelumab	Current or Prior
Prior_therapy	Immunotherapy	PD-L1/L2 Ab	Durvalumab	Current or Prior
Prior_therapy	Immunotherapy	CTLA-4 Ab	Any	Current or Prior
Prior_therapy	Immunotherapy	CTLA-4 Ab	Ipilimumab	Current or Prior
Prior_therapy	Immunotherapy	Anti-CD20 Ab	Any	Current or Prior
Prior_therapy	Immunotherapy	Anti-CD38 Antibody	Any	Current or Prior
Prior_therapy	Immunotherapy	Anti-CD38 Antibody	Daratumumab	Current or Prior
Prior_therapy	Immunotherapy	Anti-CD38 Antibody	Isatuximab	Current or Prior
Prior_therapy	Immunotherapy	Anti-CD137 Antibody	Any	Current or Prior
Prior_therapy	Immunotherapy	Anti-CD319 Antibody	Any	Current or Prior
Prior_therapy	Immunotherapy	CAR 138 T cell therapy	Yes	Current or Prior
Prior_therapy	Immunotherapy	CAR-BCMA T cell therapy	Yes	Current or Prior
Prior_therapy	Immunotherapy	CAR-SLAMF7 T cell therapy	Yes	Current or Prior
Prior_therapy	Immunotherapy	Immunomodulator	Any	Current or Prior
Prior_therapy	Immunotherapy	Immunomodulator	Lenalidomide	Current or Prior
Prior_therapy	Immunotherapy	Immunomodulator	Pomalidomide	Current or Prior
Prior_therapy	Radiotherapy	Radiation	<2W	Current or Prior
Prior_therapy	Radiotherapy	Radiation	<4W	Current or Prior
Procedure	Procedure	Organ/Tissue Transplantation	Yes	Current or Prior
Procedure	Procedure	BM Transplantation	Yes	Current or Prior
Procedure	Procedure	SC Transplantation	Yes	Current or Prior
Procedure	Procedure	Autologous Transplantation	Yes	Current or Prior
Procedure	Procedure	Allogenic Transplantation	Yes	Current or Prior
Procedure	Procedure	Major Surgery	<= 2W or <= 4W	Current or Prior
Procedure	Procedure	Coronary/Peripheral Artery Bypass	Yes	Current or Prior
Procedure	Procedure	WBC/Blood Transfusion	Yes	Current or Prior
Comorbidity	Other Malignancy	Waldenstrom Macroglobulinemia	Yes
Comorbidity	Other Malignancy	Plasma Cell Leukemia	Yes
Comorbidity	Other Malignancy	Solitary Extramedullary Plasmacytoma	Yes
Comorbidity	Other Malignancy	Solitary Plasmacytoma	Yes
Comorbidity	Other Malignancy	ALL	Yes
Comorbidity	Other Malignancy	AML	Yes
Comorbidity	Other Malignancy	NHL	Yes
Comorbidity	Other Malignancy	HL	Yes
Comorbidity	Other Malignancy	CLL	Yes
Comorbidity	Other Malignancy	CML	Yes
Comorbidity	Other Malignancy	SLL	Yes
Comorbidity	Other Malignancy	DLBCL	Yes
Comorbidity	Other Malignancy	POEMS Syndrome	Yes
Comorbidity	Hepatic Disease	Organomegaly	Yes
Comorbidity	Hematologic Disease	MGUS	Yes
Comorbidity	Hemotologic Disease	MDS	Yes
Comorbidity	Hemotologic Disease	Plasmacytosis	Yes
Comorbidity	Metabolic Disease	Endocrinopathy	Yes
Comorbidity	Metabolic Disease	Light Chain Amyloidosis	Yes
Comorbidity	Metabolic Disease	Hypercalcemia	Yes
Comorbidity	Metabolic Disease	T1D	Yes
Comorbidity	Immune Disease	GVHD	Yes
Comorbidity	Infectious Disease	HIV	Yes
Comorbidity	Infectious Disease	HVB	Yes
Comorbidity	Infectious Disease	HVC	Yes
Comorbidity	Infectious Disease	TB	Yes
Comorbidity	Infectious Disease	Fungal Infection	Yes
Comorbidity	Infectious Disease	Bacterial Infection	Yes
Comorbidity	Cardiovascular Disease	Congestive Heart Failure	Yes
Comorbidity	Cardiovascular Disease	Unstable Angina	Yes	<=3M or <= 6 M,
Comorbidity	Cardiovascular Disease	Uncontrolled Hypertension	Yes	<=3M or <= 6 M,
Comorbidity	Cardiovascular Disease	Acute Myocardial Infarction	Yes	<=3M or <= 6 M,
Comorbidity	Cardiovascular Disease	Arrythmia	Other Arrythmia	<=3M or <= 6 M,
Comorbidity	Cardiovascular Disease	Arrythmia	Tachycardia (Torsade de Pointes)	<=3M or <= 6 M,
Comorbidity	Cardiovascular Disease	Arrythmia	Atrial Fibrillation and Flutter	<=3M or <= 6 M,
Comorbidity	Cardiovascular Disease	Arrythmia	Symptomatic Bradycardia	<=3M or <= 6 M,
Comorbidity	Cardiovascular Disease	Long QT Syndrome	Yes	<=3M or <= 6 M,
Comorbidity	Cardiovascular Disease	Aneurysm of Heart	Yes	<=3M or <= 6 M,
Comorbidity	Cardiovascular Disease	Coronary Heart Disease	Yes	<=3M or <= 6 M,
Comorbidity	Cardiovascular Disease	Cardiomyopathy	Yes	<=3M or <= 6 M,
Comorbidity	Cardiovascular Disease	Vasculitis/Angiitis	Yes	<=3M or <= 6 M,
Comorbidity	Cardiovascular Disease	Pericardial Effusion	Yes	<=3M or <= 6 M,
Comorbidity	Cardiovascular Disease	Peripheral Vascular Disease	Yes	<=3M or <= 6 M,
Comorbidity	Pulmonary Disease	Pulmonary Hypertenion	Yes	<=3M or <= 6 M,
Comorbidity	Pulmonary Disease	Interstitial Lung Disease	Yes
Comorbidity	Pulmonary Disease	Interstitial Lung Disease	Pulmonary fibrosis	<=3M or <= 6 M,
Comorbidity	Pulmonary Disease	Interstitial Lung Disease	(Non-infectious) Pneumonitis	<=3M or <= 6 M,
Comorbidity	Pulmonary Disease	Chronic Obstructive Pulmonary Disease	Yes
Comorbidity	Pulmonary Disease	Severe Persistent Asthma	Yes	<=3M or <= 6 M,
Comorbidity	Pulmonary Disease	Pulmonary Hemorrhage	Yes	<=3M or <= 6 M,
Comorbidity	Pulmonary Disease	DVT/PE	Yes	<=3M or <= 6 M,
Comorbidity	Pulmonary Disease	Pleural effusion	Yes	<=3M or <= 6 M,
Comorbidity	Pulmonary Disease	Bronchiolitis Obliterans	Yes
Comorbidity	Hepatic Disease	Hepatic Failure	Yes
Comorbidity	Hepatic Disease	Fibrosis	Yes
Comorbidity	Hepatic Disease	Cirrhosis	Yes
Comorbidity	Hepatic Disease	Portal Hypertension	Yes
Comorbidity	Other Malignancy	Other Malignancy	Yes	<= 5 years, <=3Y, <=2Y, N=1Y
Comorbidity	Other Malignancy	Other Malignancy	non-melanoma skin cancer	exception
Comorbidity	Other Malignancy	Other Malignancy	in situ cervical cancer	exception
Comorbidity	Other Malignancy	Other Malignancy	in situ breast cancers	exception
Comorbidity	Other Malignancy	Other Malignancy	in situbladder cancer	exception
Comorbidity	CNS Disease	CNS Met	Yes
Comorbidity	CNS Disease	Carcinomatous Meningitis	Yes
Comorbidity	CNS Disease	Disorder of CNS, Unspecified	Yes
Comorbidity	CNS Disease	CNS Systme MM Involvement	Yes
Comorbidity	CNS Disease	Spinal Cord Compression	Yes
Comorbidity	CNS Disease	Peritoneal Carcinomatosis	Yes
Comorbidity	CNS Disease	Cerebral Edema	Yes
Comorbidity	CNS Disease	Cerebral Aneurysm	Yes
Comorbidity	CNS Disease	Sensory Neuropathy	Yes
Comorbidity	CNS Disease	Seizures	Yes	>2 Times Within a Year
Comorbidity	CNS Disease	Intracranial Hemorrhage	Yes
Comorbidity	CNS Disease	Central Nervous System Bleeding	Yes
Comorbidity	CNS Disease	Polyneuropathy	Yes
Comorbidity	Gastrointestinal Disease	Intestinal Malabsorption	Yes
Comorbidity	Gastrointestinal Disease	Intestinal Malfunction	Yes
Comorbidity	Gastrointestinal Disease	Diverticulitis	Yes	<=3M or <= 6 M,
Comorbidity	Gastrointestinal Disease	Gastritis	Yes	<=3M or <= 6 M,
Comorbidity	Gastrointestinal Disease	Fistula	Yes	<=3M or <= 6 M,
Comorbidity	Gastrointestinal Disease	Bowel Obstruction	Yes	<=3M or <= 6 M,
Comorbidity	Gastrointestinal Disease	Gastrointestinal Perforation	Yes	<=3M or <= 6 M,
Comorbidity	Gastrointestinal Disease	Gastrointestinal Bleeding	Yes	<=3M or <= 6 M,
Comorbidity	Gastrointestinal Disease	Irritable Bowel Syndrome	Yes
Comorbidity	Endocrine Disease	Unconjugated Hyperbilirubinemia	Yes
Comorbidity	Endocrine Disease	Adrenal Insufficiency	Addison's disease
Comorbidity	Endocrine Disease	Endocrinopathy	hyperthyroidims
Comorbidity	Endocrine Disease	Endocrinopathy	hypothyroidism
Comorbidity	Immune Disease	Autoimmune Disease	Yes
Comorbidity	Immune Disease	Autoimmune Disease	Ulcerative Colitis
Comorbidity	Immune Disease	Autoimmune Disease	Crohn's Disease
Comorbidity	Immune Disease	Autoimmune Disease	Systemic Lupus Erythematosus
Comorbidity	Immune Disease	Autoimmune Disease	Rheumatoid Arthritis
Comorbidity	Immune Disease	Autoimmune Disease	Systemic Sclerosis (or Scleroderma)
Comorbidity	Immune Disease	Autoimmune Disease	Graves' Disease
Comorbidity	Immune Disease	Autoimmune Disease	Guillain-barré Syndrome
Comorbidity	Immune Disease	Autoimmune Disease	Antiphospholipid Syndrome
Comorbidity	Immune Disease	Autoimmune Disease	Sjogren's Syndrome
Comorbidity	Immune Disease	Autoimmune Disease	vitiligo	exception
Comorbidity	Immune Disease	Autoimmune Disease	psoriasis	exception
Comorbidity	Immune Disease	Autoimmune Disease	alopecia	exception
Comorbidity	Immune Disease	Immune Depressing Disease	Ataxia Telangiectasia
Comorbidity	Immune Disease	Immunodeficiency	Yes
Comorbidity	Immune Disease	Immunodeficiency	Hypogammaglobulinemia
Comorbidity	Musculoskeletal Disease	Osteoporosis	Yes
Comorbidity	Musculoskeletal Disease	Congenital Myasthenic Syndrome	Yes
Comorbidity	Musculoskeletal Disease	Myalgia	Yes
Comorbidity	Musculoskeletal Disease	Muscular Atrophy	Yes
Comorbidity	Pancreatic Disease	Pancreatitis	Yes
Other_medication	Medication	Corticosteroid	Glucocorticoid	Current or Prior
Other_medication	Medication	Current use of Systemic Steroids	Any	<2W or <4W
Other_medication	Medication	Current use of Systemic Steroids	Prednisone	<2W or <4W
Other_medication	Medication	Current use of Systemic Steroids	Dexamethasone	<2W or <4W
Other_medication	Medication	Current use of Anticoagulants /Antithrombotics/Antiplatelets	Any	<2W or <4W
Other_medication	Medication	Current use of Anticoagulants /Antithrombotics/Antiplatelets	Walfarin	<2W or <4W
Other_medication	Medication	Current use of Anticoagulants /Antithrombotics/Antiplatelets	Heparin	<2W or <4W
Other_medication	Medication	Current use of Antarrhythmic Agents	Any	<2W or <4W
Other_medication	Medication	Current use of Antarrhythmic Agents	Propafenone	<2W or <4W
Other_medication	Medication	Current use of Antarrhythmic Agents	Procainamide	<2W or <4W
Other_medication	Medication	Current use of Antihistamine	Any	<2W or <4W
Other_medication	Medication	Current use of Antihistamine	Cimetidine	<2W or <4W
Other_medication	Medication	Current use of NSAID	Any	<2W or <4W
Other_medication	Medication	Current use of Antidepressant	Any	<2W or <4W
Other_medication	Medication	Current use of Antidepressant	Nefazodone	<2W or <4W
Other_medication	Medication	Current use of Antbiotics	Any	<2W or <4W
Other_medication	Medication	Current use of Antbiotics	Rifabutin	<2W or <4W
Other_medication	Medication	Current use of Antbiotics	Clarithromycin	<2W or <4W
Other_medication	Medication	Current use of Antbiotics	Azithromycin	<2W or <4W
Other_medication	Medication	Current use of Antbiotics	Imipenem	<2W or <4W
Other_medication	Medication	Systemic Infection Therapy	Any	<2W or <4W
Other_medication	Medication	Current use of Bisphosphonates	Yes	<2W or <4W
Other_medication	Medication	Current use of Blood Thinner	Any	<2W or <4W
Other_medication	Medication	Current use of Insulin	Yes
Other_medication	Medication	Current use of Immunosupressant	Yes	<2W or <4W
Other_medication	Medication	Current use CYP3A4/5 Inhibitor/Inducer	Any	<2W or <4W
Other_medication	Medication	Current use CYP2C8 Inhibitor/Inducer	Any	<2W or <4W
Other_medication	Medication	CYP2C19 inhibitors	Any	<2W or <4W
Other_medication	Medication	Anti-fungal Drug	Miconazole
Other_medication	Medication	CSF1R inhibitor	Yes
Other_medication	Medication	Current use Anticonvulsant	Any	<2W or <4W
Other_medication	Medication	Current use Anticonvulsant	Phenytoin	<2W or <4W
Other_medication	Medication	Current use Anticonvulsant	Gabapentin	<2W or <4W
Other_medication	Medication	Live Vaccine	Yes	<= 4W
Other_medication	Medication	Metformin	Yes	<6M
Other_medication	Medication	Denosumab	Yes	<4W
Other_medication	Medication	Prior Anti-cancer Drug	Yes	<=2W or 5 half-life or<=4W
Other_medication	Medication	Prior Investigation Drug	Yes	<=2W or <=4W
Other_medication	Medication	Current use of Hormone Replacement Drug	Yes
Other_medication	Medication	Current Herbal Supplement	Yes
Other_medication	Medication	Hypomethylating Agent	Yes	<3W
Other_medication	Medication	Azacitidine and Decitabine	Yes	<3W
Other_medication	Medication	Continuous use of PPIs or H2R Antagonist	Yes
Other_medication	Medication	Thyroxine	Yes
Other_medication	Medication	Calcineurin Inhibitor	Yes
Other_medication	Medication	Simvastatin	Yes
Other_observation	Observation	Contraception	Contraception
Other_observation	Observation	Pregnant	Pregnant
Other_observation	Observation	Lactating/Nursing	Lactating/Nursing
Other_observation	AE/Toxicity	Hypersensitivity to Excepients of Drug	Yes
Other_observation	AE/Toxicity	Unresloved Toxicity from the prior treatment	<=Grade 1
Other_observation	AE/Toxicity	Unresloved Toxicity from the prior treatment	<=Grade 2
Other_observation	AE/Toxicity	Adverse Events	Yes
Other_observation	AE/Toxicity	Immune-related Adverse Events	Yes
