# Supplementary material for: Optimizing Clinical Trial Eligibility Design Using Natural Language Processing Models and Real-World Data: Algorithm Development and Validation
Source: JMIR AI. 2024 Jul 29;3:e50800. doi: 10.2196/50800 (PMC11319878; doi:10.2196/50800)
Supplement: Multimedia Appendix 13 [file ai_v3i1e50800_app13.xlsx]

## Sheet: Sheet1
New CD ID	New UC ID	IBD ID	attribute_id	attribute_group	attribute_name	attribute_value	Status
4	4	IBD001	PD649	Demographic	Age	>=2y	Old
1	1	IBD001	PD001	Demographic	Age	>=12y	Old
2	2	IBD001	PD650	Demographic	Age	>=16y	Old
3	3	IBD001	PD002	Demographic	Age	>=18y	Old
			PD651	Demographic	Age	>=50y	New
5	5	IBD002	PD652	Demographic	Age	<=17y	Old
6	6	IBD002	PD653	Demographic	Age	<=70y	Old
7	7	IBD002	PD654	Demographic	Age	<=75y	Old
8	8	IBD002	PD655	Demographic	Age	<=80y	Old
			PD005	Vital	ECOG	0	New
			PD006	Vital	ECOG	1	New
			PD007	Vital	ECOG	2	New
			PD008	Vital	ECOG	3	New
			PD656	Disease Index	CDAI (CD activity index)	>=180	New
			PD657	Disease Index	CDAI (CD activity index)	>=220	New
			PD658	Disease Index	CDAI (CD activity index)	<=150	New
			PD659	Disease Index	CDAI (CD activity index)	<=450	New
			PD660	Disease Index	PCDAI (Pediatric CD activity index)	<10	New
			PD661	Disease Index	PCDAI (Pediatric CD activity index)	<15	New
			PD662	Disease Index	PCDAI (Pediatric CD activity index)	>30	New
			PD663	Disease Index	PCDAI (Pediatric CD activity index)	>45	New
			PD664	Disease Index	Mayo Endoscopic Subscore for UC	>=2	New
			PD665	Disease Index	Mayo Endoscopic Subscore for UC	>=3	New
			PD666	Disease Index	Complete (total) Mayo Score	>=4	New
			PD667	Disease Index	Complete (total) Mayo Score	>=5	New
			PD668	Disease Index	Complete (total) Mayo Score	>=6	New
			PD669	Disease Index	Complete (total) Mayo Score	<=9	New
			PD670	Disease Index	Complete (total) Mayo Score	<=10	New
			PD671	Disease Index	Complete (total) Mayo Score	<=12	New
			PD672	Disease Index	PUCAI (Pediatic UC activity index)	>=9	New
			PD673	Disease Index	PUCAI (Pediatic UC activity index)	<10	New
			PD674	Disease Index	PUCAI (Pediatic UC activity index)	Between 11-17	New
			PD675	Disease Index	PUCAI (Pediatic UC activity index)	>=20	New
			PD676	Disease Index	PUCAI (Pediatic UC activity index)	>45	New
			PD677	Disease Index	PUCAI (Pediatic UC activity index)	<=65	New
15|17		IBD020|021	PD678	Test	C-reactive protein (CRP)	>=3	Old
16|18		IBD020|021	PD679	Test	C-reactive protein (CRP)	>=5	Old
			PD680	Test	C-reactive protein (CRP)	>=10	New
			PD681	Test	Fecal calprotectin	<=150	Old
			PD087	Test	AST	<=1x ULN	New
			PD088	Test	AST	<=1.5x ULN	New
			PD089	Test	AST	<=2x ULN	New
11	12	IBD007	PD090	Test	AST	<=2.5x ULN	Old
			PD091	Test	AST	<=3x ULN	New
			PD092	Test	AST	<=5x ULN, Liver Met Case	New
			PD093	Test	ALT	<=1x ULN	New
			PD094	Test	ALT	<=1.5x ULN	New
			PD095	Test	ALT	<=2x ULN	New
11	12	IBD007	PD096	Test	ALT	<=2.5x ULN	Old
			PD097	Test	ALT	<=3x ULN	New
			PD098	Test	ALT	<=5x ULN, Liver Met Case	New
11	12	IBD007	PD100	Test	Total Bilirubin	<=1.5x ULN	Old
			PD101	Test	Total Bilirubin	<=2x ULN	New
			PD102	Test	Total Bilirubin	<=2.5x ULN	New
			PD106	Test	Serum Creatinine	<=1x ULN	Old
11	12	IBD007	PD107	Test	Serum Creatinine	<=1.5x ULN	Old
			PD108	Test	Serum Creatinine	<=2x ULN	New
			PD109	Test	CrCL	>=30	New
			PD110	Test	CrCL	>=40	New
			PD111	Test	CrCL	>=45	New
			PD112	Test	CrCL	>=50	New
			PD113	Test	CrCL	>=60	New
			PD114	Test	eGFR	>= 30	New
			PD115	Test	eGFR	>= 45	New
			PD116	Test	eGFR	>= 50	New
			PD117	Test	eGFR	>= 60	New
			PD118	Test	Serum Albumin	>=2.5 g/dL	New
			PD526	Test	Alkaline Phosphatase	<=2x ULN	New
			PD125	Test	Alkaline Phosphatase	<=3x ULN	New
			PD129	Test	Platelets	>=50000	New
			PD130	Test	Platelets	>=75000	New
11	12	IBD007	PD131	Test	Platelets	>=100000	Old
			PD132	Test	ANC	>=750	New
			PD133	Test	ANC	>=1000	New
11	12	IBD007	PD134	Test	ANC	>=1500	Old
			PD145	Test	Lymphocytes	>=300	New
			PD146	Test	Lymphocytes	>=500	New
			PD682	Test	Hemoglobin	>=7	New
11	12	IBD007	PD135	Test	Hemoglobin	>=8	Old
			PD136	Test	Hemoglobin	>=8.5	New
			PD137	Test	Hemoglobin	>=9	New
			PD138	Test	Hemoglobin	>=10	New
			PD645	Test	HemoglobinA1c	<=8%	New
			PD646	Test	HemoglobinA1c	<=7%	New
			PD647	Test	HemoglobinA1c	<=6.5%	New
			PD142	Test	WBC	>= 2000	New
			PD143	Test	WBC	>= 2500	New
11	12	IBD007	PD144	Test	WBC	>= 3000	Old
20		IBD024	PD322	Gastrointestinal Disease	Crohn's Disease (CD)	Yes	Old
		IBD025|027	PD683	Gastrointestinal Disease	CD w/o Complication	Yes	Old
21|22	16|17	IBD026|028	PD684	Gastrointestinal Disease	CD with Any Complication	Yes	Old
			PD685	Gastrointestinal Disease	CD with Obstruction Complication	Yes	New
			PD686	Gastrointestinal Disease	CD with Fistula Complication	Yes	New
			PD687	Gastrointestinal Disease	CD with Abscess Complication	Yes	New
25	19	IBD032	PD321	Gastrointestinal Disease	Ulcerative Colitis (UC)	Yes	Old
26|27|29	20|22|25	IBD033|035|037|040	PD688	Gastrointestinal Disease	UC w/o Complication	Yes	Old
28	21|23|24|26	IBD034|036|038|041	PD689	Gastrointestinal Disease	UC with Any Complication	Yes	Old
			PD690	Gastrointestinal Disease	UC with Obstruction Complication	Yes	New
			PD691	Gastrointestinal Disease	UC with Fistula Complication	Yes	New
			PD692	Gastrointestinal Disease	UC with Abscess Complication	Yes	New
29	25|26	IBD040|041	PD693	Gastrointestinal Disease	Left Sided Colitis	Yes	Old
30	27	IBD043	PD694	Gastrointestinal Disease	Indeterminate colitis	Yes	Old
31	28	IBD044	PD695	Gastrointestinal Disease	Other specified noninfective gastroenteritis and colitis	Yes	Old
	36	IBD053	PD308	Gastrointestinal Disease	Obstruction of Intestine	Yes	Old
38	37	IBD054	PD305	Gastrointestinal Disease	Diverticulitis of Intestine	Yes	Old
32	29	IBD045	PD696	Gastrointestinal Disease	Toxic megacolin		Old
			PD697	Gastrointestinal Disease	Abscess of intestine	Yes	New
	38	IBD055	PD309	Gastrointestinal Disease	Perforation of intestine	Yes	Old
			PD307	Gastrointestinal Disease	Fistula of intestine	Yes	New
	35	IBD039|052	PD698	Gastrointestinal Disease	Polyp of colon	Yes	Old
33	30	IBD046	PD699	Gastrointestinal Disease	Fistula of anal and rectal regions	Yes	Old
35	33	IBD049	PD700	Gastrointestinal Disease	Enterovaginal Fistula	Yes	Old
36	34	IBD050	PD701	Gastrointestinal Disease	Enterovesicular Fistulae	Yes	Old
37		IBD051	PD702	Gastrointestinal Disease	Gastrointestinal hemorrhage	Yes	Old
47	47|48	IBD 69	PD303	Gastrointestinal Disease	Postsurgical malabsorption, not elsewhere classified	Yes	Old
39	40	IBD057	PD703	Other malignancy	Colorectal Cancer	Yes	Old
40	41	IBD058	PD704	Other malignancy	Anal Cancer	Yes	Old
41	42	IBD059	PD705	Other malignancy	Small intestinal cancer	Yes	Old
42	43	IBD060	PD706	Procedure	Presence of a stoma	Yes	Old
43		IBD062	PD707	Procedure	Ileostomy status	Yes	New
		IBD063	PD708	Procedure	Colostomy status	Yes	New
44	44	IBD064	PD709	Procedure	Intestinal bypass and anastomosis status	<6M	Old
45	45	IBD065	PD710	Procedure	Acquired absence of other specified parts of digestive tract	<6M	Old
46	46	IBD066	PD711	Procedure	Colectomy	<6M	Old
		IBD 67	PD712	Procedure	Ileocolonic Anastomosis	<6M	Old
		IBD 68	PD713	Procedure	Metastasectmy	<6M	New
48	49	IBD70	PD172	Line of Therapy	Prior LOT	1	Old
49		IBD70	PD173	Line of Therapy	Prior LOT	2	Old
50	50	IBD 72	PD714	Immunotherapy	Immunosuppressants	Any	Old
		IBD 73	PD715	Immunotherapy	Immunosuppressants	6-mercaptopurine	New
		IBD 74	PD716	Immunotherapy	Immunosuppressants	Azathioprine	New
		IBD 75	PD717	Immunotherapy	Immunosuppressants	Cyclosporine	New
51	51	IBD 76	PD718	Immunotherapy	Immunosuppressants	Methotrexate	Old
			PD719	Immunotherapy	Immunosuppressants	Sirolimus	New
			PD720	Immunotherapy	Immunosuppressants	Tacrolimus	New
			PD721	Immunotherapy	Immunosuppressants	Thalidomide	New
			PD722	Medication	Immunosuppressants	Mycophenolate Mofetil	New
52	52	IBD 77	PD723	Medication	Antibiotics for CD	Any	Old
		IBD 78	PD724	Medication	Antibiotics for CD	Ciprofloxacin	New
		IBD 79	PD725	Medication	Antibiotics for CD	Metronidazole	New
53	53	IBD 80	PD726	Medication	5-aminosalicyclic (5-ASA)	Any	Old
		IBD 81	PD727	Medication	5-aminosalicyclic (5-ASA)	Balsalazide	New
		IBD 82	PD728	Medication	5-aminosalicyclic (5-ASA)	Mesalamine	New
		IBD 83	PD729	Medication	5-aminosalicyclic (5-ASA)	Olsalazine	New
		IBD 84	PD730	Medication	5-aminosalicyclic (5-ASA)	Sulfasalazine	New
54	54	IBD 85	PD731	Medication	Glucocorticoid	Any	Old
	55	IBD 86	PD732	Medication	Glucocorticoid	Budesonide	Old
		IBD 87	PD733	Medication	Glucocorticoid	Hydrocortisone	New
		IBD 88	PD734	Medication	Glucocorticoid	Methylprednisolone	New
	56	IBD 89	PD735	Medication	Glucocorticoid	Prednisone	Old
56	58	IBD 92	PD736	Targeted Therapy	TNFa antagonist	Any	Old
57	59	IBD 93	PD737	Targeted Therapy	TNFa antagonist	Adalimumab	Old
	60	IBD 94	PD738	Targeted Therapy	TNFa antagonist	Golimumab	Old
58	61	IBD 95	PD739	Targeted Therapy	TNFa antagonist	Infliximab	Old
59		IBD 96	PD740	Targeted Therapy	TNFa antagonist	Certolizumab	Old
			PD741	Targeted Therapy	TNFa antagonist	Entanercept	New
			PD742	Targeted Therapy	TNFa antagonist	Biosimilars	New
60	62	IBD 97	PD743	Targeted Therapy	Anti-Integrin antagonists	Any	Old
61	63	IBD 98	PD744	Targeted Therapy	Anti-Integrin antagonists	Vedolizumab	Old
	64	IBD 99	PD745	Targeted Therapy	Anti-Integrin antagonists	Natalizumab	Old
			PD746	Targeted Therapy	Anti-Integrin antagonists	Efalizumab	New
			PD747	Targeted Therapy	Anti-Integrin antagonists	Etrolizumab	New
62	65	IBD 100	PD748	Immunotherapy	IL-12 and 23 antagonist (e.g. Risankizumab, Ustekinumab, Brazikumab, Briakinumab, Guselkumab, Mirikizumab)	Any	Old
63		IBD 101	PD749	Immunotherapy	IL-12 and 23 antagonist	Ustekinumab	Old
64	66	IBD 102	PD750	Immunotherapy	IL-12 and 23 antagonist	Risankizumab	Old
			PD751	Immunotherapy	IL-12 and 23 antagonist	Brazikumab	New
65	67	IBD 103	PD752	Targeted Therapy	JAK inhibitor (e.g. Tofacitinib, Ruxolitinib, baricitinib, upadacitinib)	Any	Old
			PD753	Targeted Therapy	JAK inhibitor	Tofacitinib	New
			PD754	Targeted Therapy	JAK inhibitor	Upadacitinib	New
			PD755	Targeted Therapy	JAK inhibitor	Filgotinib	New
			PD631	Targeted Therapy	HER2 Inhibitor	Lapatinib	New
			PD184	Immunotherapy	PD-1 Ab	Nivolumab	New
			PD756	Immunotherapy	CD20 Ab	Rituximab	New
			PD757	Immunotherapy	CD20 Ab	Ocrelizumab	New
			PD758	Immunotherapy	CD52 Ab	Alemtuzumab	New
			PD759	Immunotherapy	CD3 Ab	Visilizumab	New
66|67	68|69	IBD108|109	PD246	Other malignancy	Other primary Malignancy	<= 3Y	Old
66|67	68|69	IBD108|109	PD245	Other malignancy	Other primary Malignancy	<= 5Y	New
68	70	IBD 110	PD209	Procedure	Organ/Tissue Transplantation	Yes	Old
	71	IBD 111	PD210	Procedure	BM Transplantation	Yes	Old
69	72	IBD 112	PD211	Procedure	SC Transplantation	Yes	Old
			PD760	Procedure	Fecal Microbial Transplantation	Yes	New
70	73	IBD 113	PD280	Infectious Disease	HIV	Yes	Old
71	74	IBD 114	PD281	Infectious Disease	HBV	Yes	Old
72	75	IBD 115	PD282	Infectious Disease	HCV	Yes	Old
73	76	IBD 116	PD283	Infectious Disease	TB	Yes	Old
74	79	IBD 119	PD761	Infectious Disease	Enteroinvasive Escherichia coli infection	Yes	Old
			PD762	Infectious Disease	Enterocolitis due to Clostridium Difficile	Yes	New
80		IBD 126	PD763	Infectious Disease	Mycobacteria other than TB	Yes	Old
81	83	IBD 127	PD323	Immune Disease	Systemic lupus erythematosus		Old
		IBD 128	PD324	Immune Disease	rheumatoid arthritis		Old
		IBD 129	PD325	Immune Disease	Systemic sclerosis		Old
82		IBD 130	PD764	Immune Disease	Autoimmune lymphoproliferative syndrome [ALPS]		Old
83	84	IBD 132	PD765	Immune Disease	Psoriasis		Old
84		IBD 133	PD766	Immune Disease	Ankylosing spondylitis		Old
85	85	IBD 134	PD332	Immune Disease	Immunodeficiency		Old
			PD767	Immune Disease	Celiac Disease		New
93	86	IBD 142	PD262	Cardiovascular Disease	Congestive Heart Failure	Yes	Old
94	87	IBD 143	PD263	Cardiovascular Disease	Unstable Angina	Yes	Old
			PD264	Cardiovascular Disease	Acute Myocardial Infarction	<= 6 M	Old
95	88	IBD 144	PD265	Cardiovascular Disease	Arrythmia	Yes	Old
96	89	IBD 145	PD267	Cardiovascular Disease	Long QT Syndrome	Yes	Old
101	90	IBD151	PD286	Pulmonary Disease	Interstitial Lung Disease		Old
102	91	IBD152	PD287	Pulmonary Disease	(Non-infectious) Pneumonitis		Old
103		IBD153	PD288	Pulmonary Disease	Chronic Obstructive Pulmonary Disease		Old
			PD292	Pulmonary Disease	DVT/PE	Yes	New
104	92	IBD154	PD295	Hepatic Disease	Hepatic Failure	Yes	Old
105	93	IBD155	PD297	Hepatic Disease	Cirrhosis	Yes	Old
106	95	IBD160	PD768	Infectious Disease	PML	Yes	New
			PD573	CNS Disease	Transient Ischemic Attack	Yes
			PD312	Metabolic Disease	T1D	Yes

## Sheet: Sheet2
Primary_group	Entity	Attribute	Value	Temporal
Demographic	Demographic	Age	>=2y
Demographic	Demographic	Age	>=3y
Demographic	Demographic	Age	>=6y
Demographic	Demographic	Age	>=16y
Demographic	Demographic	Age	>=18y
Demographic	Demographic	Age	>=50y
Demographic	Demographic	Age	<=17y
Demographic	Demographic	Age	<=21y
Demographic	Demographic	Age	<=25y
Demographic	Demographic	Age	<=30y
Demographic	Demographic	Age	<=65y
Demographic	Demographic	Age	<=70y
Demographic	Demographic	Age	<=75y
Demographic	Gender	Female	Yes
Demographic	Gender	Male	Yes
Demographic	Gender	Both	Yes
Other_observation	Observation	Contraception	Yes
Other_observation	Observation	Pregnant	Yes
Other_observation	Observation	Lactating/Nursing	Yes
Vital	Vital	ECOG	0
Vital	Vital	ECOG	1
Vital	Vital	ECOG	2
Vital	Vital	ECOG	3
Vital	Vital	BMI	>16 kg kg/m2
Vital	Vital	BMI	>18 kg kg/m2
Vital	Vital	BMI	<32 kg kg/m2
Vital	Vital	BMI	<36 kg kg/m2
Lab_test	Test	Mayo Endoscopic Subscore for UC	>=2
Lab_test	Test	Mayo Endoscopic Subscore for UC	>=3
Lab_test	Test	Complete (total) Mayo Score	>=4
Lab_test	Test	Complete (total) Mayo Score	>=5
Lab_test	Test	Complete (total) Mayo Score	>=6
Lab_test	Test	Complete (total) Mayo Score	<=9
Lab_test	Test	Complete (total) Mayo Score	<=10
Lab_test	Test	Complete (total) Mayo Score	<=12
Lab_test	Test	PUCAI (Pediatic UC activity index)	>=9
Lab_test	Test	PUCAI (Pediatic UC activity index)	<10
Lab_test	Test	PUCAI (Pediatic UC activity index)	Between 11-17
Lab_test	Test	PUCAI (Pediatic UC activity index)	>=20
Lab_test	Test	PUCAI (Pediatic UC activity index)	>45
Lab_test	Test	PUCAI (Pediatic UC activity index)	<=65
Lab_test	Test	C-reactive protein (CRP)	>=3
Lab_test	Test	C-reactive protein (CRP)	>=5
Lab_test	Test	C-reactive protein (CRP)	>=10
Lab_test	Test	Fecal calprotectin	<=250
Lab_test	Test	Adequate Organ Function	Yes
Lab_test	Test	Adequate Liver Function|Adequate Hepatic Function	Yes
Lab_test	Test	AST	<=1.5x ULN
Lab_test	Test	AST	<=2x ULN
Lab_test	Test	AST	<=2.5x ULN
Lab_test	Test	AST	<=3x ULN
Lab_test	Test	AST	<=5x ULN, Liver Met Case
Lab_test	Test	ALT	<=1x ULN
Lab_test	Test	ALT	<=1.5x ULN
Lab_test	Test	ALT	<=2x ULN
Lab_test	Test	ALT	<=2.5x ULN
Lab_test	Test	ALT	<=3x ULN
Lab_test	Test	ALT	<=5x ULN, Liver Met Case
Lab_test	Test	Total Bilirubin	<=1.5x ULN
Lab_test	Test	Total Bilirubin	<=2x ULN
Lab_test	Test	Total Bilirubin	<=2.5x ULN
Lab_test	Test	Adequate Kidney Function|Adequate Renal Function	Yes
Lab_test	Test	Serum Creatinine	<=1x ULN
Lab_test	Test	Serum Creatinine	<=1.5x ULN
Lab_test	Test	Serum Creatinine	<=2x ULN
Lab_test	Test	CrCL	>=30
Lab_test	Test	CrCL	>=40
Lab_test	Test	CrCL	>=45
Lab_test	Test	CrCL	>=50
Lab_test	Test	CrCL	>=60
Lab_test	Test	eGFR	>= 30
Lab_test	Test	eGFR	>= 45
Lab_test	Test	eGFR	>= 50
Lab_test	Test	eGFR	>= 60
Lab_test	Test	Serum Albumin	>=2.5 g/dL
Lab_test	Test	Alkaline Phosphatase	<=3x ULN
Lab_test	Test	Adequate Hematologic Function|Adequate Blood Function	Yes
Lab_test	Test	Platelets	>=50000
Lab_test	Test	Platelets	>=75000
Lab_test	Test	Platelets	>=100000
Lab_test	Test	ANC	>=750
Lab_test	Test	ANC	>=1000
Lab_test	Test	ANC	>=1500
Lab_test	Test	Hemoglobin	>=6.5 g/dL
Lab_test	Test	Hemoglobin	>=7
Lab_test	Test	Hemoglobin	>=8
Lab_test	Test	Hemoglobin	>=8.5
Lab_test	Test	HemoglobinA1c	<=6.5
Lab_test	Test	HemoglobinA1c	<=7
Lab_test	Test	HemoglobinA1c	<=8
Lab_test	Test	Hemoglobin	>=9
Lab_test	Test	WBC	>= 2000
Lab_test	Test	WBC	>= 2500
Lab_test	Test	WBC	>= 3000
Lab_test	Test	Lymphocytes	>=300
Lab_test	Test	Lymphocytes	>=500
Lab_test	Test	Alkaline Phosphatase	<=2x ULN
Diagnosis	Gastrointestinal Disease	Ulcerative Colitis (UC)	Yes
Diagnosis	Gastrointestinal Disease	UC w/o Complication	Yes
Diagnosis	Gastrointestinal Disease	UC with Any Complication	Yes
Diagnosis	Gastrointestinal Disease	UC with Obstruction Complication	Yes
Diagnosis	Gastrointestinal Disease	UC with Fistula Complication	Yes
Diagnosis	Gastrointestinal Disease	UC with Abscess Complication	Yes
Diagnosis	Gastrointestinal Disease	Left Sided Colitis	Yes
Procedure	Procedure	Organ/Tissue Transplantation	Yes
Procedure	Procedure	BM Transplantation	Yes
Procedure	Procedure	SC Transplantation	Yes
Procedure	Procedure	Presence of a stoma	Yes
Procedure	Procedure	Ileostomy status	Yes
Procedure	Procedure	Colostomy status	Yes
Procedure	Procedure	Intestinal bypass and anastomosis status	<6M
Procedure	Procedure	Acquired absence of other specified parts of digestive tract	<6M
Procedure	Procedure	Colectomy	<6M
Procedure	Procedure	Ileocolonic Anastomosis	<6M
Procedure	Procedure	Metastasectmy	<6M
Procedure	Procedure	Fecal Microbial Transplantation	Yes
Prior_therapy	Line of Therapy	Prior LOT	0
Prior_therapy	Line of Therapy	Prior LOT	1
Prior_therapy	Line of Therapy	Prior LOT	2
Prior_therapy	Line of Therapy	Prior LOT	3
Prior_therapy	Medication	Antibiotics for CD	Any
Prior_therapy	Medication	Antibiotics for CD	Ciprofloxacin
Prior_therapy	Medication	Antibiotics for CD	Metronidazole
Prior_therapy	Medication	5-aminosalicyclic (5-ASA)	Any
Prior_therapy	Medication	5-aminosalicyclic (5-ASA)	Balsalazide
Prior_therapy	Medication	5-aminosalicyclic (5-ASA)	Mesalamine
Prior_therapy	Medication	5-aminosalicyclic (5-ASA)	Olsalazine
Prior_therapy	Medication	5-aminosalicyclic (5-ASA)	Sulfasalazine
Prior_therapy	Medication	Glucocorticoid	Any
Prior_therapy	Medication	Glucocorticoid	Budesonide
Prior_therapy	Medication	Glucocorticoid	Hydrocortisone
Prior_therapy	Medication	Glucocorticoid	Methylprednisolone
Prior_therapy	Medication	Glucocorticoid	Prednisone
Prior_therapy	Targeted Therapy	TNFa antagonist	Any
Prior_therapy	Targeted Therapy	TNFa antagonist	Adalimumab
Prior_therapy	Targeted Therapy	TNFa antagonist	Golimumab
Prior_therapy	Targeted Therapy	TNFa antagonist	Infliximab
Prior_therapy	Targeted Therapy	TNFa antagonist	Certolizumab
Prior_therapy	Targeted Therapy	TNFa antagonist	Entanercept
Prior_therapy	Targeted Therapy	Anti-Integrin antagonists	Any
Prior_therapy	Targeted Therapy	Anti-Integrin antagonists	Vedolizumab
Prior_therapy	Targeted Therapy	Anti-Integrin antagonists	Natalizumab
Prior_therapy	Targeted Therapy	Anti-Integrin antagonists	Efalizumab
Prior_therapy	Targeted Therapy	Anti-Integrin antagonists	Etrolizumab
Prior_therapy	Targeted Therapy	JAK inhibitor	Any
Prior_therapy	Targeted Therapy	JAK inhibitor	Tofacitinib
Prior_therapy	Targeted Therapy	JAK inhibitor	Baricitinib
Prior_therapy	Targeted Therapy	JAK inhibitor	Filgotinib
Prior_therapy	Targeted Therapy	JAK inhibitor	Upadacitinib
Prior_therapy	Targeted Therapy	ABL Inhibitor	Bosutinib
Prior_therapy	Targeted Therapy	EGFR Inhibitor	Erlotinib	Current or Prior
Prior_therapy	Targeted Therapy	HER2 Antibody	Trastuzumab	Current or Prior
Prior_therapy	Targeted Therapy	HER2 Inhibitor	Lapatinib	Current or Prior
Prior_therapy	Targeted Therapy	VEGF/R Inhibitor	Regorafenib	Current or Prior
Prior_therapy	Immunotherapy	Immunosuppressants	6-mercaptopurine
Prior_therapy	Immunotherapy	Immunosuppressants	Azathioprine
Prior_therapy	Immunotherapy	Immunosuppressants	Cyclosporine
Prior_therapy	Immunotherapy	Immunosuppressants	Methotrexate
Prior_therapy	Immunotherapy	Immunosuppressants	Sirolimus
Prior_therapy	Immunotherapy	Immunosuppressants	Tacrolimus
Prior_therapy	Immunotherapy	Immunosuppressants	Thalidomide
Prior_therapy	Immunotherapy	Immunosuppressants	Mycophenolate Mofetil
Prior_therapy	Immunotherapy	IL-12 and 23 antagonist	Any
Prior_therapy	Immunotherapy	IL-12 and 23 antagonist	Ustekinumab
Prior_therapy	Immunotherapy	IL-12 and 23 antagonist	Risankizumab
Prior_therapy	Immunotherapy	IL-12 and 23 antagonist	Brazikumab
Prior_therapy	Immunotherapy	IL-12 and 23 antagonist	Briakinumab
Prior_therapy	Immunotherapy	IL-12 and 23 antagonist	Mirikizumab
Prior_therapy	Immunotherapy	IL-12 and 23 antagonist	Guselkumab
Prior_therapy	Immunotherapy	IL-12 and 23 antagonist	Tildrakizumab
Prior_therapy	Immunotherapy	Anti-CD20 Ab	Rituximab
Prior_therapy	Immunotherapy	Anti-CD20 Ab	Ocrelizumab
Prior_therapy	Immunotherapy	Anti-CD25 Ab	Daclizumab
Prior_therapy	Immunotherapy	Anti-CD52 Ab	Alemtuzumab
Prior_therapy	Immunotherapy	Anti-CD3 Ab	Visilizumab
Prior_therapy	Immunotherapy	Anti-CD4 Ab	Any
Prior_therapy	Immunotherapy	PD-1 Ab	Nivolumab
Comorbidity	Gastrointestinal Disease	Crohn's Disease (CD)	Yes
Comorbidity	Gastrointestinal Disease	CD w/o Complication	Yes
Comorbidity	Gastrointestinal Disease	CD with Any Complication	Yes
Comorbidity	Gastrointestinal Disease	CD with Obstruction Complication	Yes
Comorbidity	Gastrointestinal Disease	CD with Fistula Complication	Yes
Comorbidity	Gastrointestinal Disease	CD with Abscess Complication	Yes
Comorbidity	Gastrointestinal Disease	Indeterminate colitis	Yes
Comorbidity	Gastrointestinal Disease	Other specified noninfective gastroenteritis and colitis	Yes
Comorbidity	Gastrointestinal Disease	Toxic megacolon	Yes
Comorbidity	Gastrointestinal Disease	Abscess of intestine	Yes
Comorbidity	Gastrointestinal Disease	Polyp of colon	Yes
Comorbidity	Gastrointestinal Disease	Fistula of anal and rectal regions	Yes
Comorbidity	Gastrointestinal Disease	Enterovaginal Fistula	Yes
Comorbidity	Gastrointestinal Disease	Enterovesicular Fistulae	Yes
Comorbidity	Gastrointestinal Disease	Gastrointestinal hemorrhage	Yes
Comorbidity	Gastrointestinal Disease	Postsurgical malabsorption, not elsewhere classified	Yes
Comorbidity	Gastrointestinal Disease	Diverticulitis of Intestine	Yes
Comorbidity	Gastrointestinal Disease	Fistula of intestine	Yes
Comorbidity	Gastrointestinal Disease	Obstruction of Intestine	Yes
Comorbidity	Gastrointestinal Disease	Perforation of intestine	Yes
Comorbidity	Other malignancy	Colorectal Cancer	Yes
Comorbidity	Other malignancy	Anal Cancer	Yes
Comorbidity	Other malignancy	Small intestinal cancer	Yes
Comorbidity	Other malignancy	Other primary Malignancy	Any	<= 5Y, <=3Y, <=2Y, <=1Y
Comorbidity	Cardiovascular Disease	Congestive Heart Failure	Yes
Comorbidity	Cardiovascular Disease	Unstable Angina	Yes	<=3M or <= 6 M,
Comorbidity	Cardiovascular Disease	Acute Myocardial Infarction	Yes	<=3M or <= 6 M,
Comorbidity	Cardiovascular Disease	Arrythmia	Yes	<=3M or <= 6 M,
Comorbidity	Cardiovascular Disease	Long QT Syndrome	Yes
Comorbidity	Pulmonary Disease	Interstitial Lung Disease	Yes
Comorbidity	Pulmonary Disease	Interstitial Lung Disease	Pulmonary fibrosis	<=3M or <= 6 M,
Comorbidity	Pulmonary Disease	Interstitial Lung Disease	(Non-infectious) Pneumonitis	<=3M or <= 6 M,
Comorbidity	Pulmonary Disease	Chronic Obstructive Pulmonary Disease
Comorbidity	Pulmonary Disease	DVT/PE	Yes
Comorbidity	Immune Disease	Autoimmune lymphoproliferative syndrome [ALPS]	Yes
Comorbidity	Immune Disease	Autoimmune Disease	Psoriasis
Comorbidity	Immune Disease	Autoimmune Disease	Ankylosing spondylitis
Comorbidity	Immune Disease	Autoimmune Disease	Celiac Disease
Comorbidity	Immune Disease	Autoimmune Disease	Systemic lupus erythematosus
Comorbidity	Immune Disease	Autoimmune Disease	rheumatoid arthritis
Comorbidity	Immune Disease	Autoimmune Disease	Systemic sclerosis
Comorbidity	Immune Disease	Immunodeficiency	Yes
Comorbidity	Infectious Disease	HIV	Yes
Comorbidity	Infectious Disease	HBV	Yes
Comorbidity	Infectious Disease	HCV	Yes
Comorbidity	Infectious Disease	TB	Yes
Comorbidity	Infectious Disease	PML	Yes
Comorbidity	Infectious Disease	Enteroinvasive Escherichia coli infection	Yes
Comorbidity	Infectious Disease	Enterocolitis due to Clostridium Difficile	Yes
Comorbidity	Infectious Disease	Mycobacteria other than TB	Yes
Comorbidity	Hepatic Disease	Hepatic Failure	Yes
Comorbidity	Hepatic Disease	Cirrhosis	Yes
Comorbidity	Metabolic Disease	T1D	Yes
Comorbidity	CNS Disease	Transient Ischemic Attack	Yes
